# Supplementary material for: Trx4, a novel thioredoxin protein, is important for Toxoplasma gondii fitness
Source: Parasit Vectors. 2024 Apr 4;17:178. doi: 10.1186/s13071-024-06259-9 (PMC10996207; doi:10.1186/s13071-024-06259-9)
Supplement: Supplementary file 7 — Additional file 7: Table S3. The proximity proteins of Trx4 identified by mass spectrometry. [file 13071_2024_6259_MOESM7_ESM.xlsx]

## Sheet: The proximity proteins of Trx4 
ID	name	localization	Trx4-Unique_Peptide_Num	RH-Unique_Peptide_Num
TGGT1_228170	GRA44	dense granules	28;29;39	2;8;2
TGGT1_215910	hypothetical protein	dense granules	25;27;30	0;0;0
TGGT1_217680	GRA57	dense granules	15;26;24	0;1;0
TGGT1_270320	protein phosphatase PPM3C	rhoptries 1	16;14;18	2;3;0
TGGT1_204340	GRA54	dense granules	15;16;17	1;2;1
TGGT1_211460	Myc-regulation protein MYR4	dense granules	13;12;17	0;1;0
TGGT1_233870	hypothetical protein	nucleolus	10;11;16	0;0;0
TGGT1_269950	GRA61	dense granules	15;18;15	0;2;0
TGGT1_254470	Myc-regulation protein MYR1	dense granules	18;11;15	0;3;0
TGGT1_212300	GRA32	dense granules	16;12;13	1;1;1
TGGT1_249990	GRA70	dense granules	7;8;13	0;0;0
TGGT1_208830	GRA16	dense granules	10;12;11	1;3;1
TGGT1_278830	glucose-6-phosphate 1-dehydrogenase	nucleus - chromatin	5;10;11	0;3;0
TGGT1_251540	GRA9	dense granules	9;9;11	1;0;1
TGGT1_237500	protein phosphatase 2C domain-containing protein	dense granules	4;8;11	0;0;0
TGGT1_262060	hypothetical protein	Golgi	10;8;10	0;0;0
TGGT1_217530	GRA63	dense granules	7;6;10	0;0;0
TGGT1_266410	hypothetical protein	dense granules	5;6;10	0;0;0
TGGT1_289380	GRA39	dense granules	4;6;10	0;0;0
TGGT1_224460	aminopeptidase N3	PM - peripheral 2	7;13;9	0;0;0
TGGT1_280380	poly(ADP-ribose) glycohydrolase	dense granules	7;10;9	0;0;1
TGGT1_282170	hypothetical protein	dense granules	7;6;9	0;0;0
TGGT1_313440	GRA59	dense granules	6;6;9	0;0;0
TGGT1_209170	hypothetical protein	rhoptries 1	3;5;9	0;0;0
TGGT1_218240	hypothetical protein	IMC	4;4;9	0;0;0
TGGT1_319340	GRA52	dense granules	6;10;8	0;2;0
TGGT1_226072	Ser/Thr phosphatase family protein	endomembrane vesicles	6;5;8	0;0;0
TGGT1_275860	GRA12B	dense granules	6;5;8	0;1;0
TGGT1_297710	hypothetical protein	nucleolus	5;4;8	0;0;0
TGGT1_263560	hypothetical protein	ER 2;PM - peripheral 2	5;8;7	0;0;0
TGGT1_225160	hypothetical protein	dense granules	7;7;7	0;0;0
TGGT1_239010	E2F4-associated EZH2-inducing gene regulator TEEGR	dense granules	4;6;7	0;0;0
TGGT1_312420	GRA38	dense granules	5;4;7	0;0;0
TGGT1_239680	hypothetical protein	apicoplast	7;6;6	0;0;0
TGGT1_283780	glucose-6-phosphate isomerase GPI	cytosol	5;6;6	0;0;0
TGGT1_294220	hypothetical protein	Golgi	5;5;6	0;0;0
TGGT1_258458	hypothetical protein	dense granules	6;4;6	0;2;0
TGGT1_232830	V-type proton ATPase subunit a1	PM - integral	3;4;6	0;0;0
TGGT1_215220	GRA22	dense granules	5;3;6	0;1;0
TGGT1_226380	GRA35	dense granules	6;6;5	0;1;0
TGGT1_222170	GRA17	dense granules	5;5;5	0;0;0
TGGT1_261750	rhoptry neck protein RON10	rhoptries 2	5;5;5	0;0;0
TGGT1_286680	hypothetical protein	PM - peripheral 2	5;5;5	0;0;0
TGGT1_245432	hypothetical protein	NO	3;3;5	0;0;0
TGGT1_275470	GRA15	dense granules	6;4;4	0;0;0
TGGT1_215160	hypothetical protein	dense granules	4;4;4	0;0;0
TGGT1_244700	NAD(+)/NADH kinase domain-containing protein	nucleus - chromatin	5;3;4	0;0;0
TGGT1_291630	hypothetical protein	dense granules	3;3;4	0;0;0
TGGT1_309930	GRA56	endomembrane vesicles	3;4;3	0;0;0
TGGT1_288840	GRA18	dense granules	7;3;3	0;1;0
TGGT1_237230	membrane protein MYR3	dense granules	3;3;3	0;0;0
TGGT1_259010	vacuolar ATP synthase subunit d, putative	Golgi;PM - integral	3;3;3	0;0;0
TGGT1_294890	hypothetical protein	apicoplast	3;3;3	0;0;0
TGGT1_216720	hypothetical protein	NO	3;2;3	0;0;0
TGGT1_304955	serine/threonine specific protein phosphatase	dense granules	5;9;12	1;2;0
TGGT1_215360	GRA62	dense granules	4;2;5	0;0;0
TGGT1_318525	hypothetical protein	rhoptries 1	4;3;2	0;0;0
TGGT1_248140	hypothetical protein	PM - peripheral 2	3;2;5	0;0;0
TGGT1_250955	KRUF family protein	dense granules	3;5;2	0;0;0
TGGT1_203290	GRA34	dense granules	3;2;2	0;0;0
TGGT1_263220	ROP21	PM - peripheral 2	3;2;2	0;0;0
TGGT1_232600	phospholipase, patatin family protein	apicoplast	2;3;5	0;0;0
TGGT1_202940	hypothetical protein	NO	2;3;4	0;0;0
TGGT1_254000	GRA47	dense granules	2;2;4	0;0;0
TGGT1_233450	SAG-related sequence SRS29A	PM - peripheral 1	2;3;3	0;0;0
TGGT1_202620	GRA64	dense granules	2;2;3	0;0;0
TGGT1_225990	acyl transferase domain-containing protein	apicoplast	2;2;3	0;0;0
TGGT1_293760	EF hand domain-containing protein	NO	2;2;3	0;0;0
TGGT1_240090	ROP34	dense granules	2;4;2	0;0;0

## Sheet: Trx4-TurboID_1
Group_ID	Protein_ID	Protein_Qscore	Protein_FDR	Protein_Mass	PeptideSeqs	PepIsUnique	Unique_Peptide_Num	Unique_Spectra_Num	Coverage	Peptide_Query	Description	Abundance	iBAQ
214_1	TGGT1_221320-t26_1-p1	200.913	NA	287631	AACEFLSSTEGK;AHVVLAAVLFR;ASEDVPHVLTGDPIAQR;ATLDSTGAIPR;DADPYPEVDR;DGGVGGWDEAVPR;DIFDQATVK;DMFEEILK;EAALEPLYLSIAR;EATQAIVER;EDGTFVSGFFDK;EGDAAPVVR;EIPVAFWSFR;EPPEAEGLLGR;EQPDGSYIVLFPGEK;ESVIMHAGQVWFPDSAYK;EVYASQDQLGGPEVMFR;FFFLELNPR;FSFEVSR;FVLDAIIGDPDK;FYADLHDRPER;GENLPLIIFANWR;GEVSPSSPSTGPGAASAQGASSTSK;GGSWVVVDPTINLQK;GPLLLTGYQALNK;GTQTSATGSAGAGEMPAASSSPPGR;IDFINEDYLPIQR;IFEEAPPTTVVPPHTMK;IGLYEN…	1;1;1;1;1;1;1;1;1;1;1;1;1;1;1;1;1;1;1;1;1;1;1;1;1;1;1;1;1;1;1;1;1;1;1;1;1;1;1;1;1;1;1;1;1;1;1;1;1;1;1;1;1;1;1;1;1;1;1;1;1;1;1;1;1	65	88	0.3164	23024;19850;19851;32451;32450;16776;19179;23419;14638;14264;26925;14055;24416;24415;11003;21609;18907;30969;30968;35387;35379;33744;33590;19401;9671;23118;26199;29013;36450;36449;30073;25463;36641;36640;36750;36751;30375;30374;33313;33312;12128;22991;15192;24336;30855;19173;13341;32639;32097;30235;25769;25768;13347;13387;29470;16099;29394;35734;35735;19014;30370;28107;31917;31916;20880;31318;3083…	| transcript=TGGT1_221320-t26_1 | gene=TGGT1_221320 | organism=Toxoplasma_gondii_GT1 | gene_product=acetyl-CoA carboxylase ACC1 | transcript_product=acetyl-CoA carboxylase ACC1 | location=TGGT1_chrII:218988-235059(-) | protein_length=2614 | sequence_SO=chromosome | SO=protein_coding_gene | is_pseudo=false	8.60775e+07	524863
82_1	TGGT1_264660-t26_1-p1	180.46	NA	251798	ADTPDEDTMMAK;APALSLTIDSR;APAPAAPEPK;AQPQEEHELPVCTPHEQAGTALTGLLDPSVK;AVVYPVSAGGR;CVLAYK;DFGCAPSHSEEVER;DGSCIIGEHTLK;DIYQSCPVIIVVK;EAAIELVVEDPSTPVR;EASLILNVR;EETAFLQDEVPGAELQR;EFLRPLADLVPGASLK;ENLQSLVPGATLR;FICPEGSYVFPEYATSTDK;GDEPAYSCGVIVK;GGGFLTTYTLNVPR;GIAAVYGVK;GLCLPVYSTDVAK;GNECIFAGPR;GPTTEEIPSALLER;HVPAAATTGLR;IDCCGPPVIQK;IEVIHGSEGAR;ILPGASLVSETAVDASEITTK;KIEVIHGSEGAR;LATYVCKPENSTEVAETGLK;LCY…	1;1;1;1;1;1;1;1;1;1;1;1;1;1;1;1;1;1;1;1;1;1;1;1;1;1;1;1;1;1;1;1;1;1;1;1;1;1;1;1;1;1;1;1;1;1;1;1;1;1;1;1;1;1;1;1;1;1;1	59	74	0.3345	23706;18147;12106;39872;39873;15932;6156;30178;30177;23854;28847;31541;14001;33639;31554;25695;36491;25616;28104;9860;26306;17377;28449;16536;22686;18908;18909;35711;35712;22923;22924;36489;36490;28996;37799;20005;34076;28493;28788;28787;28492;28514;32663;10371;37035;24211;22065;22554;22555;29852;29853;25867;26101;28741;37425;37426;27133;29436;31627;11642;31178;36157;10504;9705;12713;14403;30682;…	| transcript=TGGT1_264660-t26_1 | gene=TGGT1_264660 | organism=Toxoplasma_gondii_GT1 | gene_product=SAG-related sequence SRS44 | transcript_product=SAG-related sequence SRS44 | location=TGGT1_chrIX:1955976-1963333(+) | protein_length=2359 | sequence_SO=chromosome | SO=protein_coding_gene | is_pseudo=false	8.93672e+07	620606
330_1	TGGT1_228170-t26_1-p1	81.8051	NA	182222	ATGFAALR;AWNQFFGSMHNTR;DIQFMDPVAEGR;DQAEQEAQEANVDPEEK;DYLVAEFIDSR;FFAPVNSQYK;FVHETFKPVGAR;FYQTEINDLVSK;GEADQTELAQQEEEAQSEDEGNR;GLQTLLYR;GTQEELAAMQQR;IAQAVSEMNVLAGDYDK;LLLIGNTGIGEYK;LQYVDDLYK;LVGPVQDLPQK;NAVETITVEK;QPFLTER;SAFADANEER;TLNDLLLK;TLVLWDPVQR;VDVNGAETPEGGDGK;VPPPEAEGR;VPSVHVFR;VTPVPAPHVQANLETQGGSR;WDQNQAYR;WYDIFVK;YAQLFQLEK;YPDDSLEAR	1;1;1;1;1;1;1;1;1;1;1;1;1;1;1;1;1;1;1;1;1;1;1;1;1;1;1;1	28	30	0.1992	7668;29819;25140;33619;23801;19992;25461;25462;27150;38212;38210;12546;24760;32610;25542;18535;19779;16842;10272;17013;11510;20862;26910;12176;11828;35317;16089;12698;17987;15547	| transcript=TGGT1_228170-t26_1 | gene=TGGT1_228170 | organism=Toxoplasma_gondii_GT1 | gene_product=inner membrane complex protein IMC2A | transcript_product=inner membrane complex protein IMC2A | location=TGGT1_chrX:431147-436956(-) | protein_length=1596 | sequence_SO=chromosome | SO=protein_coding_gene | is_pseudo=false	2.09886e+07	207808
390_1	TGGT1_284190-t26_1-p1	78.1717	NA	151985	AAIPGGAGSIAGAPEDLDLR;ANVQAVPGTNEPVTDFEEAAAFCR;DAHQSLLATR;DVFFEVMGLPR;EAVPNIPFQMLLR;EGDPVQQGDLLVR;ELGITSVGIYSQEDSQALHR;FYAPFEATATVK;IDLYQPSTGPGIR;IGHPPFGFPEPLR;ILSDAVR;IMNVASEGAPR;LLGNPPK;LLLCDTTLR;LQVEHTVSEEVTGVDLVK;QGASLPALGLSQESILSAVQTDPR;QIGFPVMLK;QVFDESYLVGR;TAAIPPPLPSSVER;THVLPDGSR;TLLDEVGPEGFAR;TVNVIDTNASK;VFDSLNFVENLK;VVEIAPAPFLSPALR;VVGDFAQFLVQNK;YGMDIFR	1;1;1;1;1;1;1;1;1;1;1;1;1;1;1;1;1;1;1;1;1;1;1;1;1;1	26	35	0.2437	32914;38313;38312;17082;23746;28710;29027;26404;36438;24327;26162;27342;27343;6735;18171;5780;16878;34329;34330;37716;14525;23371;22916;26643;26641;26642;13057;25826;18744;26403;26370;29575;27369;10595;11122	| transcript=TGGT1_284190-t26_1 | gene=TGGT1_284190 | organism=Toxoplasma_gondii_GT1 | gene_product=pyruvate carboxylase | transcript_product=pyruvate carboxylase | location=TGGT1_chrV:2598993-2613633(-) | protein_length=1391 | sequence_SO=chromosome | SO=protein_coding_gene | is_pseudo=false	5.67051e+07	756067
409_1	TGGT1_215910-t26_1-p1	70.5977	NA	327782	DILPAGLELSSR;DTVHLHAEVR;DYFPIETEVGAR;EDSTSVTSVEEK;EVYELFVK;FAFQPSFGETTLR;FFLLTDR;FFVPANEIR;FLPDSAAYFSR;GVAPQGGLK;IPADAALGSR;LLGNAVEWK;LMQPPWLSVLR;LTAYLPADPEIFR;LTLVLPHSLALPVAR;LTVAPSK;LVAFSPPSSSQQESVPVLR;QLAANEVAIFK;QLLALAHAVLK;RDYFPIETEVGAR;TSTLTGSFAASPR;VFYGQFEK;VMLLGASGAAK;VSFNESGASAR;VSPAFIDQSVYAVVSHR	1;1;1;1;1;1;1;1;1;1;1;1;1;1;1;1;1;1;1;1;1;1;1;1;1	25	28	0.0891	22210;19195;25664;23312;14314;28189;10955;16488;22273;8281;12700;14408;24194;24623;28312;29887;5260;34921;20109;19533;19208;18648;29177;22918;14075;14094;17518;33153	| transcript=TGGT1_215910-t26_1 | gene=TGGT1_215910 | organism=Toxoplasma_gondii_GT1 | gene_product=hypothetical protein | transcript_product=hypothetical protein | location=TGGT1_chrXI:6452010-6464550(+) | protein_length=3029 | sequence_SO=chromosome | SO=protein_coding_gene | is_pseudo=false	7.8619e+07	524127
328_1	TGGT1_224060-t26_1-p1	59.6993	NA	68905.2	AHFDTGNLLALDLQNR;ATLPEFHAAAK;AVLIVDSK;EAGVVNVEEASSSGAAR;FFIDGR;FGEDVFFGHVQDPALVNHLR;FPLVSIFDADR;FRPEEPSNAPGRPR;IMSVNPDSDGR;KLEPAYK;KNEPPLVYSGDR;LPENFFTDGRPK;LVSPPFIAVFSK;NEPPLVYSGDR;NPAAVAAVESEVSTDPIVR;QHLDEVMSNR;SEAASDEEEPR;THLVHWVDTR;TVVGSTFQQIVK;VAGYPTIFLFPHGK	1;1;1;1;1;1;1;1;1;1;1;1;1;1;1;1;1;1;1;1	20	28	0.3746	32382;32383;18511;8874;30354;6178;37018;37017;22469;30020;30019;20239;19658;9010;9012;25084;26266;26267;23185;21463;33580;20898;20899;21407;20639;21982;23233;29072	| transcript=TGGT1_224060-t26_1 | gene=TGGT1_224060 | organism=Toxoplasma_gondii_GT1 | gene_product=putative thioredoxin | transcript_product=putative thioredoxin | location=TGGT1_chrX:3262854-3264722(-) | protein_length=622 | sequence_SO=chromosome | SO=protein_coding_gene | is_pseudo=false	3.82843e+08	9.33763e+06
289_1	TGGT1_254470-t26_1-p1	50.7487	NA	80419.5	APGVAQVPGSGSEGETISHAGALQGDFQR;DSHGDLVCPER;EGSPGVGDYR;EMGQEGNLDER;EWPAFTNVVKPR;GDPEFDMNSLDR;GSESFSPSGFDYR;KVLPQKPAVPR;LVNPAALQYGSR;MPPYFAVPTEAAGR;NSELVGDMVYSDPR;QDQANPSEPRPSLPDEGSQGQHASTGEPEVK;QIVAAEVPLR;THDDDEPNTMEQEATSVDLK;VLPQKPAVPR;VQLTAAER;VTVLCLENGAPPILIK;YCGLKPK	1;1;1;1;1;1;1;1;1;1;1;1;1;1;1;1;1;1	18	23	0.3292	39294;22623;14629;22851;26871;26872;26873;25636;26655;21043;22753;28344;28343;29592;39828;16613;36885;16886;16887;10148;31701;31702;9514	| transcript=TGGT1_254470-t26_1 | gene=TGGT1_254470 | organism=Toxoplasma_gondii_GT1 | gene_product=hypothetical protein | transcript_product=hypothetical protein | location=TGGT1_chrIII:1739403-1743582(+) | protein_length=732 | sequence_SO=chromosome | SO=protein_coding_gene | is_pseudo=false	2.75122e+07	743574
313_1	TGGT1_270320-t26_1-p1	47.9014	NA	58695.8	AFGDSDFK;AGGSVETFDVPR;AHEETFVPLEK;ATLIHSDGGLTR;AVFDGHAGEATSQYCAK;DLTVAEMQR;HVAGSTGIIVAIER;LIQEEEEAEHPELVGR;LSAPVVENVVGR;LSEFTFAEVK;RPTDEDAILVSAPATSRPNVR;SFFHMGGETGAPGHR;TIPAGSFLVTAINIGDSR;VDGVLALSR;VPDVQQK;VVSGQGVVLSETR	1;1;1;1;1;1;1;1;1;1;1;1;1;1;1;1	16	24	0.3792	10087;21100;23033;23032;21301;21302;21303;32506;15446;16021;26316;26320;33180;33179;21281;18991;36833;36831;29699;29929;32696;11505;7862;23883	| transcript=TGGT1_270320-t26_1 | gene=TGGT1_270320 | organism=Toxoplasma_gondii_GT1 | gene_product=protein phosphatase 2C domain-containing protein | transcript_product=protein phosphatase 2C domain-containing protein | location=TGGT1_chrVIII:5274953-5280379(+) | protein_length=538 | sequence_SO=chromosome | SO=protein_coding_gene | is_pseudo=false	2.01869e+07	672895
169_1	TGGT1_212300-t26_1-p1	45.6805	NA	75629.6	AETEAAVAEVR;ANSMAAVVDQIR;AVFQALGHTPQASAVVIR;ELETGDFK;ETNNLWQIMK;FGFEFLR;IYQGIAPEPR;LQTLAESNQK;MAVEIHRPVPGTAPPSFSSEDVAGEHR;QALDALLQHVDDEK;QEYVYPK;QWISTVVR;SVVIAFVGNR;TLATMHSSPIK;TQTTLESLQR;VEVGGSSLR	1;1;1;1;1;1;1;1;1;1;1;1;1;1;1;1	16	18	0.2665	18208;22303;33075;33076;11752;22362;11065;18143;17750;39421;29808;29807;11401;13257;15431;19498;19199;10683	| transcript=TGGT1_212300-t26_1 | gene=TGGT1_212300 | organism=Toxoplasma_gondii_GT1 | gene_product=hypothetical protein | transcript_product=hypothetical protein | location=TGGT1_chrX:3837742-3842895(+) | protein_length=683 | sequence_SO=chromosome | SO=protein_coding_gene | is_pseudo=false	2.57748e+07	628654
341_1	TGGT1_229010-t26_1-p1	44.9762	NA	107274	ATTDVLFR;ENLFAQLASWTGK;EWIPWPK;GEGESQPPTAAPR;GIYPNLDELR;HSSPQEVLYVGGIPSTVKPQQVHVLGPTVSDESR;HTLDFDAVSPR;ITLLILQQIR;LSSVSFFHQHVDGASVLVR;LTPGIYR;MIHPVR;QANVAAQVLHPLPAK;SAEGTSESPPVPQLGTPPRPAPR;SVDTGSGSDASTEQQAGEQK;TASQSSLAPTGDNNSK	1;1;1;1;1;1;1;1;1;1;1;1;1;1;1	15	18	0.2154	11293;27366;12276;22940;19641;39988;21796;20384;35573;35574;8087;6139;29269;28968;29268;37201;34325;29534	| transcript=TGGT1_229010-t26_1 | gene=TGGT1_229010 | organism=Toxoplasma_gondii_GT1 | gene_product=rhoptry neck protein RON4 | transcript_product=rhoptry neck protein RON4 | location=TGGT1_chrVIII:18238-24970(+) | protein_length=984 | sequence_SO=chromosome | SO=protein_coding_gene | is_pseudo=false	8.9194e+06	198209
403_1	TGGT1_235470-t26_1-p1	41.6037	NA	93274.2	ACGLLFLDAER;ALDNLHAVNK;DLGNTTLDWIVR;EFLFQFK;FIDLSASENPNLDPK;FMQLDVGR;IQNAIMAANPVLEAFGNAK;LAPHVFYTAR;NFVDIVFDR;NPVVAQLFAGIVMEK;QEDGDMLK;QLGYSYR;SQTIIVSGESGAGK;TPFIIR;VLTQDEQER	1;1;1;1;1;1;1;1;1;1;1;1;1;1;1	15	16	0.1925	22006;16576;16575;25800;12370;30749;12591;34170;19126;17525;30344;11669;10093;23993;6010;17259	| transcript=TGGT1_235470-t26_1 | gene=TGGT1_235470 | organism=Toxoplasma_gondii_GT1 | gene_product=myosin A | transcript_product=myosin A | location=TGGT1_chrX:4773284-4778894(+) | protein_length=831 | sequence_SO=chromosome | SO=protein_coding_gene | is_pseudo=false	3.83544e+06	69735.2
210_1	TGGT1_204340-t26_1-p1	45.666	NA	97237.3	AAVSDDGDAVRPTVVEGEDQELLLKPIGK;DEELEAAGPADEAK;EHVGNQPYHFFPSER;ELFAHVIGR;ENAAADAAIQEADGNK;ESGGFFGFFK;GHYSEMPNELNHAR;LSVDDFLTR;LYVIPEQEASVTEGDK;LYVIPEQEASVTEGDKEDEK;NILNVVNEEALLR;RPIHDPIFGQSYEPVQETTVK;SSDGSEYLDEQPGDGAGQIVEQPR;VTLVCTAPGEPAR;YNEAMGNAGVR	1;1;1;1;1;1;1;1;1;1;1;1;1;1;1	15	19	0.2486	39738;39737;26886;32833;14776;29700;17446;30665;15561;32168;36906;36904;28124;37732;37731;38125;24981;19329;19883	| transcript=TGGT1_204340-t26_1 | gene=TGGT1_204340 | organism=Toxoplasma_gondii_GT1 | gene_product=hypothetical protein | transcript_product=hypothetical protein | location=TGGT1_chrVIIa:1770608-1775101(-) | protein_length=877 | sequence_SO=chromosome | SO=protein_coding_gene | is_pseudo=false	1.15753e+07	226967
49_1	TGGT1_217680-t26_1-p1	43.141	NA	242887	ALPLDVAIK;EGGYYVLR;EIIPEADESVRPQHSEPLTFER;EPEGESPAGEGESR;ETFGDWGMK;FSEEVAHAEDSHR;GASSSSVPSTQAK;GEGESKPEEGEMNR;GGGGDNETELDDAGR;LVYEHFQALPPVHLPAATSAR;SATSFHSSEEDR;SFFGNLFGR;SSTSSIDLLDASLR;VLEMPNLLVENALEGTPHTR;YQAGSGGELR	1;1;1;1;1;1;1;1;1;1;1;1;1;1;1	15	17	0.0917	11806;12302;38256;38257;26536;15724;28459;20247;29099;27308;37140;37141;24521;14863;27367;36648;14668	| transcript=TGGT1_217680-t26_1 | gene=TGGT1_217680 | organism=Toxoplasma_gondii_GT1 | gene_product=hypothetical protein | transcript_product=hypothetical protein | location=TGGT1_chrXII:1930956-1942802(-) | protein_length=2213 | sequence_SO=chromosome | SO=protein_coding_gene | is_pseudo=false	1.23805e+06	10231.8
389_1	TGGT1_269950-t26_1-p1	44.7166	NA	104568	AQPSNATPGFSATGEPLGIGEMAK;EEFHAALEK;FLELALYALPGK;FLGPYDSLTMFATQK;GAPLPQAHETQR;MEFQGGLSSFVEK;NFALWLWR;QEILESNLK;QTEMYLLSQASEEEQTR;SAADEDGAELK;SNSSPSAGASGVAAR;TYIETTGLDK;VADVSGADAFPGAQQPAMR;VRDPLDVAEEEENLR;VSFIPDVR	1;1;1;1;1;1;1;1;1;1;1;1;1;1;1	15	16	0.2087	37212;15844;24033;31490;23171;27593;16910;15857;35108;16895;23552;18010;33253;32222;32221;11600	| transcript=TGGT1_269950-t26_1 | gene=TGGT1_269950 | organism=Toxoplasma_gondii_GT1 | gene_product=hypothetical protein | transcript_product=hypothetical protein | location=TGGT1_chrVIII:5501073-5504592(-) | protein_length=944 | sequence_SO=chromosome | SO=protein_coding_gene | is_pseudo=false	1.11717e+07	210786
352_1	TGGT1_244560-t26_1-p1	40.3416	NA	97493.5	ALLYIPK;ELEQEEDEAK;ELISNAVDALEK;FSQFMSYPIYVR;GVVDSDDLPLNVSR;LASGFEVEDPK;LGCYEDDTNR;MIQYLLAQVQK;NVEDDQHIWESSADAK;QDLINNLGTVAK;SQESHQYQTEVSR;SVTLESFVAK;TLSIIDSGIGMTK;VLVADQFDDLLPK	1;1;1;1;1;1;1;1;1;1;1;1;1;1	14	15	0.1923	8021;20640;23094;28928;29219;27900;19704;21338;24032;32831;22673;29554;16105;24056;27551	| transcript=TGGT1_244560-t26_1 | gene=TGGT1_244560 | organism=Toxoplasma_gondii_GT1 | gene_product=putative heat shock protein 90 | transcript_product=putative heat shock protein 90 | location=TGGT1_chrVI:3273039-3276701(+) | protein_length=853 | sequence_SO=chromosome | SO=protein_coding_gene | is_pseudo=false	4.09635e+07	718658
196_2	TGGT1_209030-t26_1-p1	43.5343	NA	41880.9	AAEDSSDIEK;AGVAGDDAPR;AVFPSIVGKPK;CPEALFQPSFLGK;DCYVGDEAQSK;DLTEYMMK;EEYDESGPSIVHR;ELTSLAPSTMK;GYGFTTSAEK;IWHHTFYNELR;NPGIMVGMEEK;SYELPDGNIITVGNER;VAPEEHPVLLTEAPLNPK;VAPEEHPVLLTEAPLNPKANR;YPIEHGIVTNWDDMEK	1;1;1;1;1;1;1;1;1;0;1;1;1;1;1	14	24	0.4574	15513;11460;18114;18115;28050;28049;22219;14916;28557;28558;19222;19766;15376;28509;28539;28506;28508;28538;28536;28540;28507;28544;20678;20707;32154;32166;32156;33865;33867;33864;37009;33793;33792	| transcript=TGGT1_209030-t26_1 | gene=TGGT1_209030 | organism=Toxoplasma_gondii_GT1 | gene_product=actin ACT1 | transcript_product=actin ACT1 | location=TGGT1_chrIb:1014618-1016180(+) | protein_length=376 | sequence_SO=chromosome | SO=protein_coding_gene | is_pseudo=false	1.01455e+08	3.90213e+06
437_1	TGGT1_288650-t26_1-p1	42.2943	NA	47882.3	AATVAAGNELFK;ASETGSGLAASFLNTVEVR;ATYIPVSMYLSTDPTLTHEYEAAK;GLVNFAR;HVGGFSGPFPMTLR;IGDFWER;LDHGACFVGK;LMLSTSAFSFQAK;TEFIEGIITK;TSWLNLWR;VDEVLSMVPADPFR;VTGMDFFNHAAPVFK;WDQVGTSVCR;YAYNLFDK	1;1;1;1;1;1;1;1;1;1;1;1;1;1	14	25	0.3922	19713;19741;33441;38867;6823;28235;28572;28236;11284;11286;16822;16823;26544;26935;18367;15926;15959;15924;29504;30992;31198;30991;20265;14568;14541	| transcript=TGGT1_288650-t26_1 | gene=TGGT1_288650 | organism=Toxoplasma_gondii_GT1 | gene_product=dense granule protein GRA12 | transcript_product=dense granule protein GRA12 | location=TGGT1_chrIX:2467879-2469672(-) | protein_length=436 | sequence_SO=chromosome | SO=protein_coding_gene | is_pseudo=false	8.12084e+07	3.5308e+06
163_1	TGGT1_270240-t26_1-p1	43.2926	NA	49179.2	AASLSSLLGVDAVEK;ACQDMAPIEEALCHK;AFGEMVSQK;AVKQLEAIK;KLEEIDDLLQLTR;LEADELESER;LEEIDDLLQLTR;LVDLIKDNQR;QEQGDTTLSDHDFHSGGTEQEGLPETEVAHQHETEEQYGTEGMPPPVLPPAPVVHPR;QILAEQAA;QLVGTAAGEIEEGVK;SQLALVEAFK;TKELVEPTSK;VPELPEVESFDEVGTGAR	1;1;1;1;1;1;1;1;1;1;1;1;1;1	14	30	0.4403	27232;27231;27225;27229;27233;27230;32110;13483;13578;29674;19660;19659;27168;20481;20484;40409;8828;28195;28192;28199;28198;27825;28193;28196;28194;28220;16914;17757;33632;33631	| transcript=TGGT1_270240-t26_1 | gene=TGGT1_270240 | organism=Toxoplasma_gondii_GT1 | gene_product=MAG1 protein | transcript_product=MAG1 protein | location=TGGT1_chrVIII:5310162-5311630(+) | protein_length=452 | sequence_SO=chromosome | SO=protein_coding_gene | is_pseudo=false	1.33566e+08	5.80723e+06
76_1	TGGT1_239740-t26_1-p1	41.3571	NA	44725.1	DGGGDSGDFGEEGR;EIPTVAGFVQK;EPPPPYSPPMYPFADPEHR;GDVSTSDDMPR;IMEDHVASVVAGEAQEENVINSQPQGTETSHR;LPLDVALER;MLQSGTSETTK;RLPLDVALER;SAPEVQEVLSR;SLQSTANGVK;VQPTAPPAPASMLYPSLHR;WAGTYGTSHGGYR;YVLAAQLSR	1;1;1;1;1;1;1;1;1;1;1;1;1	13	20	0.4167	24579;19610;36698;36575;36574;19268;19826;39906;39905;14295;19380;19367;19368;20506;13751;35189;34989;26042;26043;14175	| transcript=TGGT1_239740-t26_1 | gene=TGGT1_239740 | organism=Toxoplasma_gondii_GT1 | gene_product=dense granule protein GRA14 | transcript_product=dense granule protein GRA14 | location=TGGT1_chrVI:875718-876944(-) | protein_length=408 | sequence_SO=chromosome | SO=protein_coding_gene | is_pseudo=false	3.76297e+07	2.09054e+06
396_1	TGGT1_211460-t26_1-p1	40.4081	NA	105578	ALEEVGSLGR;AVQPVGIGVLSTTTLLAK;EAGSSVLSTSHQNESSK;EVLPVSVAVDQHDEAIR;GEGAAAEAADAVR;GVALEDNSPGK;HLADVTQSGK;IAAETEEAFSGSK;LEASDSDEYR;RPPPTAVPVATTR;SPSLPAVPVEGLPGTK;VGAAIEFAK;VSIAVVASQHR	1;1;1;1;1;1;1;1;1;1;1;1;1	13	14	0.1711	14442;32053;31807;33171;19551;16287;15210;24181;19454;24803;24804;29111;10761;18879	| transcript=TGGT1_211460-t26_1 | gene=TGGT1_211460 | organism=Toxoplasma_gondii_GT1 | gene_product=hypothetical protein | transcript_product=hypothetical protein | location=TGGT1_chrIV:1626832-1629780(+) | protein_length=982 | sequence_SO=chromosome | SO=protein_coding_gene | is_pseudo=false	9.96183e+06	237186
258_1	TGGT1_231640-t26_1-p1	37.0282	NA	69552.5	ALFNLTMQQPTQVQLSAEQAAK;ALQQLHGTQESVR;EAEMVHFPAVEGAPPLPTIPK;EKPFLQVQDVIKPVPCDVEIR;ENIIQRPK;GQATLPSHVVLPQTSDSPAIHVTAEASQR;QWVAITAYQPIDTVTK;STVTTHEMYTPEWFEAHQK;TVPIGEETER;VEQVFKPK;VQQQIIQQQLSAR;YQDVEEVEEIIR	1;1;1;1;1;1;1;1;1;1;1;1	12	25	0.3153	37686;37687;37623;27414;27415;36618;36739;36619;36740;37999;37998;38000;13512;39723;32721;32543;37249;37168;37167;37166;17703;12853;28967;28966;28606	| transcript=TGGT1_231640-t26_1 | gene=TGGT1_231640 | organism=Toxoplasma_gondii_GT1 | gene_product=alveolin domain containing intermediate filament IMC1 | transcript_product=alveolin domain containing intermediate filament IMC1 | location=TGGT1_chrVIII:1511977-1514752(+) | protein_length=609 | sequence_SO=chromosome | SO=protein_coding_gene | is_pseudo=false	2.91783e+07	858185
63_1	TGGT1_316400B-t26_1-p1	34.7291	NA	47818.3	AFVHWYVGEGMEEGEFSEAR;AVCMISNSTAIAEVFSR;CGINYQPPTVVPGGDLAK;DVNAAVATIK;EDAANNFAR;EDLAALEK;EIVDLSLDR;HLFHPEQLISGK;LIAQVISSLTASLR;LSVDYGK;NLDIERPTYTNLNR;TIQFVDWCPTGFK	1;1;1;1;1;1;1;1;1;1;1;1	12	14	0.3495	37204;32971;33239;13638;13799;13825;13828;10183;15353;25879;27535;6948;31477;29867	| transcript=TGGT1_316400B-t26_1 | gene=TGGT1_316400B | organism=Toxoplasma_gondii_GT1 | gene_product=alpha tubulin TUBA1 | transcript_product=alpha tubulin TUBA1 | location=TGGT1_chrXI:5219470-5220918(+) | protein_length=432 | sequence_SO=chromosome | SO=protein_coding_gene | is_pseudo=false	2.83378e+07	1.23208e+06
413_1	TGGT1_311470-t26_1-p1	37.5647	NA	186851	AAQTDAQPLPK;GGPDVDASAVILGSR;GSSAAGQAAQTDAQPLPK;HGEFTLDTVR;LVEAVAANPPGPGTVIPLEELR;NLVSGVHSTGDSVEVR;SWFVGMFQK;TGGHLGADYIIHLR;TPQATGGQSSRPPNPTVSPSK;TVPIIVGTTPTAPLR;VELFQEIVTR;VTASGPQLTSVADLDTQFK	1;1;1;1;1;1;1;1;1;1;1;1	12	12	0.0995	17985;26075;31219;19118;36717;30684;17680;28634;35654;28888;21078;34249	| transcript=TGGT1_311470-t26_1 | gene=TGGT1_311470 | organism=Toxoplasma_gondii_GT1 | gene_product=rhoptry neck protein RON5 | transcript_product=rhoptry neck protein RON5 | location=TGGT1_chrXI:2047692-2067010(-) | protein_length=1699 | sequence_SO=chromosome | SO=protein_coding_gene | is_pseudo=false	2.82099e+06	30010.5
136_3	TGGT1_311720-t26_1-p1	34.7885	NA	73208	DKDLLPYEIINK;DVEAVCNPIISK;ETAEQFLGK;FEELNSDLFQK;IINEPTAAAIAYGLDK;ITPSYVAFTDDDR;LTPEEIER;MKETAEQFLGK;NALEGYLHSMK;NEATINPTNTLFDVK;SQVDEIVLVGGSTR;VTEAQEWLNTNPDADAEETR	1;1;1;1;0;1;1;1;1;1;1;1	11	13	0.2141	27269;27271;24328;14212;24962;30754;28166;13177;22532;22425;21937;30940;27224;36973	| transcript=TGGT1_311720-t26_1 | gene=TGGT1_311720 | organism=Toxoplasma_gondii_GT1 | gene_product=chaperonin protein BiP | transcript_product=chaperonin protein BiP | location=TGGT1_chrXI:2188121-2191497(-) | protein_length=668 | sequence_SO=chromosome | SO=protein_coding_gene | is_pseudo=false	1.31964e+07	347274
40_2	TGGT1_294200-t26_1-p1	32.7563	NA	62697	AAVAASVNGTQGK;FTNFFLEPLMNR;GEFFNAYGIIR;IDFAGVPGFR;IYPTVFQLYLEK;LLNQFEQR;LYPFGTPGPSGAVDELR;MDVNPDGVR;MEQAQSPNASWGR;SVLLEEETYR;VLYLALPPHIFAPAAAGFK;VVVEKPFGR	1;1;1;1;1;1;1;1;1;1;1;0	11	12	0.2554	19123;19120;29038;22691;16032;28469;14961;32144;13659;27284;21243;34546;14450	| transcript=TGGT1_294200-t26_1 | gene=TGGT1_294200 | organism=Toxoplasma_gondii_GT1 | gene_product=glucose-6-phosphate 1-dehydrogenase | transcript_product=glucose-6-phosphate 1-dehydrogenase | location=TGGT1_chrIa:683542-690397(+) | protein_length=560 | sequence_SO=chromosome | SO=protein_coding_gene | is_pseudo=false	7.44238e+06	212639
335_1	TGGT1_309590-t26_1-p1	30.3095	NA	49511.9	DAFGAGLTR;EGVVGGVR;GEQPEGQQPQGPVR;GPDQVPAR;GRTNGEEGRPLLGEGR;HVSGVFR;LQVPGEHGPQGPPYDDQQLLLEPTEEQQEGPQEPLPPPPPPTR;LTSGASLGLR;RLTSGASLGLR;TNGEEGRPLLGEGR;VRDAFGAGLTR	1;1;1;1;1;1;1;1;1;1;1	11	34	0.2588	10822;10826;6679;28338;28334;28336;28340;28339;28333;28341;28335;28337;8670;8672;31228;7512;40239;40241;40243;12850;12846;12848;12851;12852;17726;27837;27863;27862;27839;27865;27868;27867;27861;18754	| transcript=TGGT1_309590-t26_1 | gene=TGGT1_309590 | organism=Toxoplasma_gondii_GT1 | gene_product=rhoptry protein ROP1 | transcript_product=rhoptry protein ROP1 | location=TGGT1_chrXI:707942-709312(+) | protein_length=456 | sequence_SO=chromosome | SO=protein_coding_gene | is_pseudo=false	7.27699e+08	4.54812e+07
333_1	TGGT1_309600-t26_1-p1	31.6723	NA	106509	AALAQALSTLFSQR;AASAVFVLKPR;ASGLLWNQEADTAR;FGPLQYNGASR;IDSYGFEFR;IMQTVLAHLQK;LAHAGQESFLTTAAAIIK;NEADALLWGEK;QVELQLLGNAMK;SAVGLLR;VNIVDEVAGPTNLGR	1;1;1;1;1;1;1;1;1;1;1	11	13	0.1385	27654;27655;18621;28806;20357;17806;22543;32811;21447;24311;5266;29196;29197	| transcript=TGGT1_309600-t26_1 | gene=TGGT1_309600 | organism=Toxoplasma_gondii_GT1 | gene_product=hypothetical protein | transcript_product=hypothetical protein | location=TGGT1_chrXI:713110-720853(+) | protein_length=960 | sequence_SO=chromosome | SO=protein_coding_gene | is_pseudo=false	1.41792e+07	253201
312_2	TGGT1_363030-t26_1-p1	35.8299	NA	63992	AAAAIPAAASR;DGASAVSPIGR;FIFPIDLVK;GGVFLTGFEHLVR;GTDPGDVVIEELFNR;HWQNSEAAVSVRPPGGASPR;IPETSVWNENER;LFQHLR;LLPLQAMETSEYEQLR;LQLTLQLIR;MQSNLHILGDVLLSHSSTHK;TELSAVLPLYQTDGEPA;TGGSDGGGEPPQTPRPSLPTR;VESELGERPR;VLSNANHLVSTALWR	1;1;1;0;0;1;1;1;1;1;1;0;1;0;1	11	22	0.3654	12683;14397;14398;16468;26568;30762;30761;35720;27591;27563;27562;7866;33689;33688;33551;33550;16662;36530;36533;36532;32436;35369;19032;19031;30993;30994;31004;31005	| transcript=TGGT1_363030-t26_1 | gene=TGGT1_363030 | organism=Toxoplasma_gondii_GT1 | gene_product=rhoptry protein ROP8 | transcript_product=rhoptry protein ROP8 | location=AAQM03000199:1511-3196(+) | protein_length=561 | sequence_SO=contig | SO=protein_coding_gene | is_pseudo=false	5.58139e+07	1.92462e+06
26_1	TGGT1_313380-t26_1-p1	30.248	NA	31492.6	AEQEEQAEAYTR;EATAAEEAMK;EFQDTFTQQHALYQQGLQEQQK;EQIDLISQYK;FSDSEGCLDANQIR;HLLMQYGLIEYVTR;LKAEQEEQAEAYTR;LPYTTLEPIIR;SLAVIWLR;TQQTIYEQEVR	1;1;1;1;1;1;1;1;1;1	10	10	0.4161	26361;15028;38756;21177;30042;31676;30813;23477;12349;25621	| transcript=TGGT1_313380-t26_1 | gene=TGGT1_313380 | organism=Toxoplasma_gondii_GT1 | gene_product=hypothetical protein | transcript_product=hypothetical protein | location=TGGT1_chrXI:3292372-3294103(+) | protein_length=274 | sequence_SO=chromosome | SO=protein_coding_gene | is_pseudo=false	9.87249e+06	580735
198_1	TGGT1_249900-t26_1-p1	30.8868	NA	35233	AMLFGPNNDANLFYK;DFLAGGISAGVSK;EFTGLVDCLGK;GAYFGLFDTAK;GNMANVIR;KGNADSQLMNTAK;MLIQTQDSIPEIK;VSAEQGVASLWR;VYQQEGFK;YFPTQAFNFAFK	1;1;1;1;1;1;1;1;1;1	10	10	0.3648	31420;20739;21242;19632;9767;25146;28516;23116;13532;27740	| transcript=TGGT1_249900-t26_1 | gene=TGGT1_249900 | organism=Toxoplasma_gondii_GT1 | gene_product=putative adenine nucleotide translocator | transcript_product=putative adenine nucleotide translocator | location=TGGT1_chrXII:4873424-4874380(+) | protein_length=318 | sequence_SO=chromosome | SO=protein_coding_gene | is_pseudo=false	7.29888e+06	347566
129_1	TGGT1_233870-t26_1-p1	29.9183	NA	164172	ALINLLHDPSPR;DASTQTPTHLYSPTQEGVASFER;FAPATPGQPR;LEESDPDNVSLVK;LVLWLEDYR;QDPTPPQGPESPHR;SLYTWGESFAR;SVPLWQLAVQQPPQDER;VLHAAIK;VTSSHAGTTLGPR	1;1;1;1;1;1;1;1;1;1	10	13	0.084	24359;24360;38077;14770;26890;20255;29006;23497;34432;34431;6120;22602;22601	| transcript=TGGT1_233870-t26_1 | gene=TGGT1_233870 | organism=Toxoplasma_gondii_GT1 | gene_product=hypothetical protein | transcript_product=hypothetical protein | location=TGGT1_chrVIII:2865666-2870627(-) | protein_length=1535 | sequence_SO=chromosome | SO=protein_coding_gene | is_pseudo=false	1.11279e+06	12939.4
435_1	TGGT1_233460-t26_1-p1	31.8835	NA	34806.5	ASSVVNNVAR;CSYGADSTLGPVK;FPVTTQTFVVGCIK;LEFAGAAGSAK;LSAEGPTTMTLVCGK;LTENPWQGNASSDK;QICPAGTTSSCTSK;STAAVILTPTENHFTLK;TALTEPPTLAYSPNR;VPQDNNQYCSGTTLTGCNEK	1;1;1;1;1;1;1;1;1;1	10	22	0.4256	14060;14081;14079;14080;24588;29840;14191;29357;29061;29078;29062;29076;29060;28131;32818;32819;32837;32838;32839;32836;30340;36953	| transcript=TGGT1_233460-t26_1 | gene=TGGT1_233460 | organism=Toxoplasma_gondii_GT1 | gene_product=SAG-related sequence SRS29B | transcript_product=SAG-related sequence SRS29B | location=TGGT1_chrVIII:2660455-2661465(+) | protein_length=336 | sequence_SO=chromosome | SO=protein_coding_gene | is_pseudo=false	4.30571e+07	2.05034e+06
282_1	TGGT1_262060-t26_1-p1	28.1619	NA	102288	AAEASSILLSLYR;ASGFLFDR;ELTDFFR;FTFGVLDR;MPQSVWIGDVWR;NVLVALGAAHR;QVAVSDEEAR;SPFFHPPVLR;TESIVLISGESR;VPASALLTPSLLHPPR	1;1;1;1;1;1;1;1;1;1	10	11	0.1143	25606;10970;11427;12243;27568;17397;16824;19873;19874;22798;30857	| transcript=TGGT1_262060-t26_1 | gene=TGGT1_262060 | organism=Toxoplasma_gondii_GT1 | gene_product=hypothetical protein | transcript_product=hypothetical protein | location=TGGT1_chrVIIb:1374061-1380187(+) | protein_length=936 | sequence_SO=chromosome | SO=protein_coding_gene | is_pseudo=false	1.5578e+06	31156
146_1	TGGT1_208830-t26_1-p1	30.6843	NA	54862.9	ASEGNASVNQTSPAASYPR;DSDSAQGSR;DWQYVPTSETAASPGLTGLGGIGR;FDLLQFVNLTR;KFDLLQFVNLTR;LVQNAPLFLK;SGVVASEAIR;SLESSWDSDPLEGTSR;TRPQYSQTDGDGLQGNR;VLPVVESMDR	1;1;1;1;1;1;1;1;1;1	10	13	0.2515	33419;11280;37685;24876;28058;28059;18191;13248;32017;33299;33298;18179;18671	| transcript=TGGT1_208830-t26_1 | gene=TGGT1_208830 | organism=Toxoplasma_gondii_GT1 | gene_product=hypothetical protein | transcript_product=hypothetical protein | location=TGGT1_chrIb:904648-906165(-) | protein_length=505 | sequence_SO=chromosome | SO=protein_coding_gene | is_pseudo=false	1.87969e+07	606351
72_1	TGGT1_258580-t26_1-p1	29.0658	NA	69011	AFDEYTFR;AQGDLEEAAALLADMDR;FHAFGLVHGDVK;FMVPLLK;IGDLFVGHLMPQLR;MSSTIQMVK;SSASSLDFASCHDIPEQFR;VLGKPEFQDAR;VSDLIEDEFGVMK;YFPPEWTPAR	1;1;1;1;1;1;1;1;1;1	10	17	0.1974	14980;32446;23776;23775;9464;29825;30052;29839;14266;36049;21866;21864;28132;27765;21965;21966;21961	| transcript=TGGT1_258580-t26_1 | gene=TGGT1_258580 | organism=Toxoplasma_gondii_GT1 | gene_product=rhoptry protein ROP17 | transcript_product=rhoptry protein ROP17 | location=TGGT1_chrVIIb:3287362-3289188(-) | protein_length=608 | sequence_SO=chromosome | SO=protein_coding_gene | is_pseudo=false	8.89109e+06	254031
150_1	TGGT1_202200-t26_1-p1	25.8973	NA	87106.9	EAGFSSVNVCYR;EASLSFVPLSR;EELGQDFTVALR;FFTPNTQAIMWFAR;GGFSYPWSK;ISHFFYSR;QPSVASTTASEAGLEDVDAIR;SLQESYETK;YSPPEEAILR	1;1;1;1;1;1;1;1;1	9	10	0.1337	25472;20228;25150;31603;14365;15232;15234;35821;16223;19124	| transcript=TGGT1_202200-t26_1 | gene=TGGT1_202200 | organism=Toxoplasma_gondii_GT1 | gene_product=hypothetical protein | transcript_product=hypothetical protein | location=TGGT1_chrVIIa:3420532-3424661(-) | protein_length=793 | sequence_SO=chromosome | SO=protein_coding_gene | is_pseudo=false	3.23694e+06	73566.8
231_1	TGGT1_222220-t26_1-p1	26.2019	NA	46754.8	APDQKPSVANGLPER;AQELATQMDCPVPSR;EITTNTLHMGWK;LESFPSGNAGIPMIFR;LVPVDVFVPRPVAIPIK;QLQLDMGGK;STITHADGSESEIAR;SVEMVFK;TVTESLSR	1;1;1;1;1;1;1;1;1	9	12	0.2657	29566;29567;31282;26542;26541;31670;33015;33016;13270;29486;8669;10337	| transcript=TGGT1_222220-t26_1 | gene=TGGT1_222220 | organism=Toxoplasma_gondii_GT1 | gene_product=alveolin domain containing intermediate filament IMC7 | transcript_product=alveolin domain containing intermediate filament IMC7 | location=TGGT1_chrII:949239-952716(+) | protein_length=429 | sequence_SO=chromosome | SO=protein_coding_gene | is_pseudo=false	6.06216e+06	303108
56_1	TGGT1_275690-t26_1-p1	27.2225	NA	114525	AGLNDPNRPIASLFFLGPTGVGK;AHPDVFNVLLQILDDGR;AIDLVDEAAAR;AWEAMGALGELADK;GVVNENDVVSIAAEGGR;ILDSALVEAANLAHR;LTEEWTK;NNPVLLGDPGVGK;VVGQDHAVQVVAEAIQR	1;1;1;1;1;1;1;1;1	9	10	0.1311	37275;33557;18133;27288;31064;29772;10792;22475;32557;32556	| transcript=TGGT1_275690-t26_1 | gene=TGGT1_275690 | organism=Toxoplasma_gondii_GT1 | gene_product=putative ClpB | transcript_product=putative ClpB | location=TGGT1_chrIII:255659-267189(+) | protein_length=1022 | sequence_SO=chromosome | SO=protein_coding_gene | is_pseudo=false	3.19076e+06	52307.5
316_1	TGGT1_251540-t26_1-p1	28.9997	NA	35287.7	EGYLPDNALER;GADGFGPSLLGDSPGFHFPR;LAGWTDNTHTATAGTPK;LLISFPSPDHIK;QFGGSGFGDFSK;TGTCQYVVTWAPEVTAENVR;VILHLQR;VLAGDFEGFSR;VPEDPVPEEPR	1;1;1;1;1;1;1;1;1	9	13	0.3805	22357;22392;34941;34942;31742;24901;24904;20555;21056;36919;9883;19891;21968	| transcript=TGGT1_251540-t26_1 | gene=TGGT1_251540 | organism=Toxoplasma_gondii_GT1 | gene_product=dense granule protein GRA9 | transcript_product=dense granule protein GRA9 | location=TGGT1_chrXII:5372511-5374084(+) | protein_length=318 | sequence_SO=chromosome | SO=protein_coding_gene | is_pseudo=false	2.46463e+07	1.29717e+06
345_1	TGGT1_230210-t26_1-p1	23.5615	NA	61136.7	ALPDGLMATDVSGLDR;DDTATNLEPSVVYK;DVEVPVLVGYAPQFVPK;EVPRPVPK;KQEAVDYTAHFQQLHQQGTPSHK;LHAIEIHQFIPLPNVR;LQADQPVVPVPVYQDVYK;VYNQSAVHEVPK	1;1;1;1;1;1;1;1	8	12	0.2214	30327;30546;29153;32987;11266;38650;38651;38658;33352;35319;35320;24980	| transcript=TGGT1_230210-t26_1 | gene=TGGT1_230210 | organism=Toxoplasma_gondii_GT1 | gene_product=alveolin domain containing intermediate filament IMC10 | transcript_product=alveolin domain containing intermediate filament IMC10 | location=TGGT1_chrVIII:682439-685345(+) | protein_length=560 | sequence_SO=chromosome | SO=protein_coding_gene | is_pseudo=false	3.50589e+06	129848
90_1	TGGT1_240060-t26_1-p1	21.6763	NA	88732.2	AVPSGDQPPPQPPPPHSPPR;GFDRPGTTGTEGPR;GSQLLQEGHGGK;SALQTFR;SPTGSSSPLLR;TALDVFR;TSMQESSEQPGSPSTKPGSPSGHANK;VSLSLPPR	1;1;1;1;1;1;1;1	8	8	0.1244	35283;26950;20363;8167;16777;8136;38399;9591	| transcript=TGGT1_240060-t26_1 | gene=TGGT1_240060 | organism=Toxoplasma_gondii_GT1 | gene_product=hypothetical protein | transcript_product=hypothetical protein | location=TGGT1_chrVI:1027949-1030621(+) | protein_length=844 | sequence_SO=chromosome | SO=protein_coding_gene | is_pseudo=false	1.53976e+07	366610
46_1	TGGT1_247550-t26_1-p1	23.6481	NA	60875.2	DTTLVIEGGGEK;GYISPYFITNSK;LADAVGVTLGPK;TIETTNYDQK;TLTHELELVEGLK;VELEKPFVLLYDK;VLAHLNSVTK;VSMEQTHSDYEK	1;1;1;1;1;1;1;1	8	11	0.1635	20611;25502;18031;20426;27778;27777;29773;16142;27081;27080;27082	| transcript=TGGT1_247550-t26_1 | gene=TGGT1_247550 | organism=Toxoplasma_gondii_GT1 | gene_product=heat shock protein HSP60 | transcript_product=heat shock protein HSP60 | location=TGGT1_chrXII:3342084-3346052(-) | protein_length=575 | sequence_SO=chromosome | SO=protein_coding_gene | is_pseudo=false	1.04716e+07	307989
196_1	TGGT1_411760-t26_1-p1	24.8455	NA	32038	AGFAGDDAPR;DLTDYLMK;DSYVGDEAQSK;DSYVGDEAQSKR;GYSFTTTAER;HQGVMVGMGQK;IWHHTFYNELR;SYELPDGQVITIGNER;YPIEHGIITNWDDMEK	1;1;1;1;1;1;0;1;1	8	25	0.3275	12907;13529;13527;13530;13526;19918;19919;24587;17773;19548;19550;19552;19023;28509;28539;28506;28508;28538;28536;28540;28507;28544;32315;32295;32296;32292;32297;32291;32293;33926;33942;33941;34234;34233	| transcript=TGGT1_411760-t26_1 | gene=TGGT1_411760 | organism=Toxoplasma_gondii_GT1 | gene_product=actin | transcript_product=actin | location=AAQM03000536:57-991(+) | protein_length=287 | sequence_SO=contig | SO=protein_coding_gene | is_pseudo=false	1.45782e+08	7.67272e+06
259_1	TGGT1_231630-t26_1-p1	25.327	NA	50140.1	DVVVEKPLEAVEILQEEEVVEVPKPVVVEK;EVPVPVHVQR;ILEPLVQER;IVEISQVDYR;LVSGVVATQGEAR;SDQHSSGAMTPVSAGAAVGSAPASPAR;VVEVLKEEIQER;YKEVPVPVHVQR	1;1;1;1;1;1;1;1	8	9	0.25	39880;18647;16637;20740;22700;37830;27515;27027;27028	| transcript=TGGT1_231630-t26_1 | gene=TGGT1_231630 | organism=Toxoplasma_gondii_GT1 | gene_product=alveolin domain containing intermediate filament IMC4 | transcript_product=alveolin domain containing intermediate filament IMC4 | location=TGGT1_chrVIII:1508307-1510463(-) | protein_length=452 | sequence_SO=chromosome | SO=protein_coding_gene | is_pseudo=false	3.89281e+07	1.49724e+06
256_1	TGGT1_204050-t26_1-p1	21.6112	NA	85044	DNMEVNQAER;ESGVVLVDLPAQTTDK;GADIVNHSWGGSWPSEALR;GSNDPLLDR;LWGMDALNVK;SGSQPKPPQDNTTTPK;SSNYGIQR;TPPSAPSPSPR	1;1;1;1;1;1;1;1	8	10	0.1245	20155;30885;35079;35078;13174;18244;31018;31017;11346;16524	| transcript=TGGT1_204050-t26_1 | gene=TGGT1_204050 | organism=Toxoplasma_gondii_GT1 | gene_product=subtilisin SUB1 | transcript_product=subtilisin SUB1 | location=TGGT1_chrVIIa:1932241-1938144(+) | protein_length=795 | sequence_SO=chromosome | SO=protein_coding_gene | is_pseudo=false	3.53428e+06	86201.9
416_1	TGGT1_309760-t26_1-p1	26.3637	NA	34505.3	AFVWGVAESTDAAQR;AQELVGAGVASGDILLR;FITEQFYNFR;GLLTQALLFAPDASK;LFHLDSTLLALSPNAPR;NPVATLLWR;TEIPGGAPASGVVNGRPQNTLNDESSSDR;VLTSDDVASLDALVDK	1;1;1;1;1;1;1;1	8	10	0.4063	29992;29993;30856;24839;29045;33074;33073;15714;39577;30765	| transcript=TGGT1_309760-t26_1 | gene=TGGT1_309760 | organism=Toxoplasma_gondii_GT1 | gene_product=hypothetical protein | transcript_product=hypothetical protein | location=TGGT1_chrXI:754191-755138(-) | protein_length=315 | sequence_SO=chromosome | SO=protein_coding_gene | is_pseudo=false	8.21286e+06	456270
414_1	TGGT1_205250-t26_1-p1	24.1164	NA	62303.2	EPTDETMLDLQR;ILAHMQEQIGQPQALENSER;ILTVAAWPPDVPK;LFLGDFGTYR;MLPLQALETAAFK;MYLSSQAIK;SELVFEK;VISWVFGDASVNK	1;1;1;1;1;1;1;1	8	12	0.1751	27332;26948;36990;25898;25899;25897;25896;19601;26594;14749;9091;26294	| transcript=TGGT1_205250-t26_1 | gene=TGGT1_205250 | organism=Toxoplasma_gondii_GT1 | gene_product=rhoptry protein ROP18 | transcript_product=rhoptry protein ROP18 | location=TGGT1_chrVIIa:1426782-1428446(-) | protein_length=554 | sequence_SO=chromosome | SO=protein_coding_gene | is_pseudo=false	1.33374e+07	370483
53_2	TGGT1_269885A-t26_1-p1	23.7162	NA	142211	AVEGLNYYTPEEVIAGDR;ESLDVLESHVR;FLVPDNVR;IGHALFTFLR;ILTALYVQSLR;STPAADDLPTSR;TPYPDDLPIR;TPYPDDLPTR;VLTLSAAGFSDK;VTAPSNVLASVQSSR	1;1;1;1;1;0;0;1;1;1	8	9	0.0906	34544;22599;22598;12421;19133;22382;20967;19530;19116;20303;28520	| transcript=TGGT1_269885A-t26_1 | gene=TGGT1_269885A | organism=Toxoplasma_gondii_GT1 | gene_product=rhoptry metalloprotease toxolysin TLN1 | transcript_product=rhoptry metalloprotease toxolysin TLN1 | location=TGGT1_chrVIII:5561686-5568242(+) | protein_length=1291 | sequence_SO=chromosome | SO=protein_coding_gene | is_pseudo=false	4.30213e+07	614589
32_1	TGGT1_203600-t26_1-p1	25.5639	NA	47345.9	ALEGTELNGASLHDLAEK;DAVAAAMSAAK;ETMTPVVFTQFLEK;FEVISLNVWK;NPTPAASAAAPAAEGQGGGGPPPIGVIVPIK;SGYSLSDLVR;SSPSFNQMTLLAAVR;SYFIFSDIYTK	1;1;1;1;1;1;1;1	8	11	0.2733	33100;33099;14188;30863;31063;21115;39075;39074;16624;30399;25339	| transcript=TGGT1_203600-t26_1 | gene=TGGT1_203600 | organism=Toxoplasma_gondii_GT1 | gene_product=hypothetical protein | transcript_product=hypothetical protein | location=TGGT1_chrVIIa:2307958-2309277(-) | protein_length=439 | sequence_SO=chromosome | SO=protein_coding_gene | is_pseudo=false	1.26914e+07	551798
349_1	TGGT1_225160-t26_1-p1	23.3945	NA	45387.6	DASWFLPNAR;GFLNYYLPETEK;IVEMLETQR;KLDQLSEPEISHSDTQ;LGTSQELQPEYVAVAER;QPGGVTPWLR;QSASDDTTHLELVR	1;1;1;1;1;1;1	7	11	0.2195	19190;27566;27565;17316;32640;33270;17059;16527;29461;29463;29218	| transcript=TGGT1_225160-t26_1 | gene=TGGT1_225160 | organism=Toxoplasma_gondii_GT1 | gene_product=hypothetical protein | transcript_product=hypothetical protein | location=TGGT1_chrX:2354594-2355799(+) | protein_length=401 | sequence_SO=chromosome | SO=protein_coding_gene | is_pseudo=false	4.36688e+06	229836
405_1	TGGT1_224460-t26_1-p1	19.1573	NA	108708	ANLALFGLYK;DIVIAPESSMGK;FLTASFDQK;NQLQWALR;SISLATTSSPSLR;VAALTVLTEIPGQER;VSESDLFSK	1;1;1;1;1;1;1	7	7	0.0784	17028;21469;15236;14373;23587;29842;13901	| transcript=TGGT1_224460-t26_1 | gene=TGGT1_224460 | organism=Toxoplasma_gondii_GT1 | gene_product=putative aminopeptidase n | transcript_product=putative aminopeptidase n | location=TGGT1_chrX:2956872-2964821(+) | protein_length=970 | sequence_SO=chromosome | SO=protein_coding_gene | is_pseudo=false	4.25945e+06	73438.9
70_1	TGGT1_247440-t26_1-p1	20.1058	NA	40104.9	AAAGVISAEIPAEEGGEAAANPTSER;AFNGESSGELAK;ATEGEVFAGGR;DEIPGVEMPAK;RTGPDGVPSTR;TGPDGVPSTR;YYHQVEEESR	1;1;1;1;1;1;1	7	12	0.2143	37839;37838;20353;20352;20351;16512;20014;19487;18099;13172;24173;24172	| transcript=TGGT1_247440-t26_1 | gene=TGGT1_247440 | organism=Toxoplasma_gondii_GT1 | gene_product=hypothetical protein | transcript_product=hypothetical protein | location=TGGT1_chrXII:3270269-3271405(-) | protein_length=378 | sequence_SO=chromosome | SO=protein_coding_gene | is_pseudo=false	2.37356e+07	1.58237e+06
54_1	TGGT1_290700-t26_1-p1	24.281	NA	34453.6	ENLPEFDR;GDGGTAGSEAPPR;GETQNEESNATLANSSTGK;GSLHDSGLHAEGSDK;KGETQNEESNATLANSSTGK;NAEQKPEVPVAPVADEDAGSEEESSSHYGVK;WIQTFYSHNALQQDR	1;1;1;1;1;1;1	7	18	0.3269	14131;19018;19019;19017;33702;28406;28408;28405;35412;35410;35408;35409;35411;35385;39827;39826;33421;33420	| transcript=TGGT1_290700-t26_1 | gene=TGGT1_290700 | organism=Toxoplasma_gondii_GT1 | gene_product=hypothetical protein | transcript_product=hypothetical protein | location=TGGT1_chrIX:3657972-3658910(+) | protein_length=312 | sequence_SO=chromosome | SO=protein_coding_gene | is_pseudo=false	1.33367e+07	1.33367e+06
114_1	TGGT1_219320-t26_1-p1	22.462	NA	46576.4	FVGLGNWGSGSYGQK;GDSMLQYYLQPLLK;ILDYIIVVADR;LAPADATEAAAAENHGYPK;LVSGTTGETLYTHK;SIDAFNFVSQLPEVR;TLELAPK	1;1;1;1;1;1;1	7	9	0.2204	29260;31051;22773;33340;33342;28350;28352;31508;6643	| transcript=TGGT1_219320-t26_1 | gene=TGGT1_219320 | organism=Toxoplasma_gondii_GT1 | gene_product=acid phosphatase GAP50 | transcript_product=acid phosphatase GAP50 | location=TGGT1_chrXII:907511-910397(-) | protein_length=431 | sequence_SO=chromosome | SO=protein_coding_gene | is_pseudo=false	5.13582e+06	213993
66_1	TGGT1_203310-t26_1-p1	23.3945	NA	25841.9	GTDDHLTTSMDK;LALPAVGMGASYFAADR;LVPELTEEQQR;NSDFFDGQAPVDSLRPTNAGVDSK;QPALEQEVPESGEDGEDAR;REPLETEPDEQEEVHFR;SDAEVTDDNIYEEHTDR	1;1;1;1;1;1;1	7	20	0.4958	23601;23603;24064;23602;23599;23604;31361;31362;24253;38148;38151;38149;35290;35292;35291;35957;35959;35958;34678;34679	| transcript=TGGT1_203310-t26_1 | gene=TGGT1_203310 | organism=Toxoplasma_gondii_GT1 | gene_product=dense granule protein GRA7 | transcript_product=dense granule protein GRA7 | location=TGGT1_chrVIIa:2502941-2503651(+) | protein_length=236 | sequence_SO=chromosome | SO=protein_coding_gene | is_pseudo=false	3.488e+07	4.36001e+06
27_1	TGGT1_211680-t26_1-p1	20.3553	NA	52768.9	EAPIAFVAELASK;EYPTLTLFR;GHAENALGITEFPGLVFQSK;ISQFFDDVEAGK;LFEEVANESR;SFVWLDTDQFK;TVEGLTEFVNK	1;1;1;1;1;1;1	7	7	0.1826	24357;17986;35813;24610;19761;25403;21180	| transcript=TGGT1_211680-t26_1 | gene=TGGT1_211680 | organism=Toxoplasma_gondii_GT1 | gene_product=protein disulfide isomerase | transcript_product=protein disulfide isomerase | location=TGGT1_chrIV:1556190-1558014(+) | protein_length=471 | sequence_SO=chromosome | SO=protein_coding_gene | is_pseudo=false	3.54488e+06	126603
178_1	TGGT1_217530-t26_1-p1	19.0746	NA	63716.6	EAWTEIPK;EPAGDLISFISDK;LNAMGAVADVVR;NLDDVESGAR;SSTYLVTR;VQANNSQGNLEVTYR;YSSHKLSTGSSASR	1;1;1;1;1;1;1	7	8	0.1386	12796;25556;20535;15913;11403;31144;31177;27430	| transcript=TGGT1_217530-t26_1 | gene=TGGT1_217530 | organism=Toxoplasma_gondii_GT1 | gene_product=hypothetical protein | transcript_product=hypothetical protein | location=TGGT1_chrXII:1831059-1833717(+) | protein_length=577 | sequence_SO=chromosome | SO=protein_coding_gene | is_pseudo=false	3.57644e+06	105189
305_1	TGGT1_239680-t26_1-p1	17.6673	NA	65422.5	AGLSSFVHTGLPSR;APISEPVPLNIK;DGFVNPLVSR;LDETAAISPGQK;SALTGPPPNSQGTK;SATIFLGYVDYR;TSLSGASLSQR	1;1;1;1;1;1;1	7	7	0.1414	26492;22416;16840;20939;24594;25854;16937	| transcript=TGGT1_239680-t26_1 | gene=TGGT1_239680 | organism=Toxoplasma_gondii_GT1 | gene_product=hypothetical protein | transcript_product=hypothetical protein | location=TGGT1_chrVI:820561-824385(-) | protein_length=601 | sequence_SO=chromosome | SO=protein_coding_gene | is_pseudo=false	1.10805e+07	357434
368_1	TGGT1_280380-t26_1-p1	21.1387	NA	61796.6	FVMNQNK;FYTFSNK;GDPYELIVSGSR;GLLNYLEENPGK;GTSASVSIDDIAK;NVAIVGIDAVQFHEPNK;TLIQWLAASYAGR	1;1;1;1;1;1;1	7	8	0.1465	9924;10786;22836;24375;21977;32915;32916;27003	| transcript=TGGT1_280380-t26_1 | gene=TGGT1_280380 | organism=Toxoplasma_gondii_GT1 | gene_product=poly(ADP-ribose) glycohydrolase | transcript_product=poly(ADP-ribose) glycohydrolase | location=TGGT1_chrVIIa:467123-469417(+) | protein_length=553 | sequence_SO=chromosome | SO=protein_coding_gene | is_pseudo=false	3.5438e+07	1.10744e+06
395_1	TGGT1_319560-t26_1-p1	24.1029	NA	40501.4	AEESCVEGVEVTLAEK;CIDDASHENGYTCECPTGYSR;EVVSESLAPSFAVTETHSSVQSPSK;GESGSEGSLSEK;MNIVFK;QETQLCAISSEGKPCR;QLHTDNGYFIGASCPK	1;1;1;1;1;1;1	7	20	0.2924	31832;31831;37935;38368;38369;18862;18863;6547;6115;33056;33057;32868;32308;32481;32482;32290;32309;32474;32473;32480	| transcript=TGGT1_319560-t26_1 | gene=TGGT1_319560 | organism=Toxoplasma_gondii_GT1 | gene_product=microneme protein MIC3 | transcript_product=microneme protein MIC3 | location=TGGT1_chrIV:856315-857588(+) | protein_length=383 | sequence_SO=chromosome | SO=protein_coding_gene | is_pseudo=false	6.48483e+07	3.08801e+06
69_2	TGGT1_295110-t26_1-p1	20.2406	NA	63373.7	EMEEQLSAASR;FLAPFDLVTIPGKPLVQK;FVEELYELPTEDRPLADAAR;GGLLFGPR;HQALAIGLFQK;LINPSVEAR;LLALQATETPEYR;LVAHLQDEGVVHGK;LYLTVQAVR;VPGEVIIR;VVAENAQGFSPPEVR;YSHDSTEGENTVSEGEAEGSR	0;0;1;1;1;0;1;0;0;1;1;1	7	9	0.273	21581;22067;34336;34337;37233;37234;7972;20844;20845;13543;28290;28224;28223;15474;15473;9995;29876;36709	| transcript=TGGT1_295110-t26_1 | gene=TGGT1_295110 | organism=Toxoplasma_gondii_GT1 | gene_product=rhoptry protein ROP7 | transcript_product=rhoptry protein ROP7 | location=AAQM03000462:293-2020(-) | protein_length=575 | sequence_SO=contig | SO=protein_coding_gene | is_pseudo=false	1.75386e+07	649579
30_1	TGGT1_314810-t26_1-p1	21.0478	NA	30102.5	ATIEMLK;EEMINELVQR;GGFYKEPEAK;LLRPMEGVPVPER;LQANDIVSQHLGK;QANNFLWPFK;QLHNAVFIK	1;1;1;1;1;1;1	7	12	0.2791	7640;21883;17555;17554;28026;28025;26312;26313;22009;22037;21507;15715	| transcript=TGGT1_314810-t26_1 | gene=TGGT1_314810 | organism=Toxoplasma_gondii_GT1 | gene_product=ribosomal protein RPL7 | transcript_product=ribosomal protein RPL7 | location=TGGT1_chrXI:4256933-4260657(+) | protein_length=258 | sequence_SO=chromosome | SO=protein_coding_gene | is_pseudo=false	8.5296e+06	609257
371_1	TGGT1_261950-t26_1-p1	22.0201	NA	59879.1	AAPLFADQSTEPGLLQTGIK;FTQAGSEVSALLGR;FVELPETIK;QIAELGIYPAVDPLDSTSR;TIAMDATEGLVR;VVDLLAPYAK;VVDTGAPIQVPVGVETLGR	1;1;1;1;1;1;1	7	7	0.1839	35303;26665;15935;35120;22371;16368;33425	| transcript=TGGT1_261950-t26_1 | gene=TGGT1_261950 | organism=Toxoplasma_gondii_GT1 | gene_product=ATP synthase beta subunit ATP-B | transcript_product=ATP synthase beta subunit ATP-B | location=TGGT1_chrVIIb:1457013-1460114(-) | protein_length=560 | sequence_SO=chromosome | SO=protein_coding_gene | is_pseudo=false	6.92643e+06	216451
281_1	TGGT1_261570-t26_1-p1	21.0741	NA	31012.1	AMFNDNSEVR;KEDQAELEAQCK;NCPVLAIDNVR;VGGNIQPR;VPPAINQFTHTLDK;WGGGINGIK;YGINHVTDLIEIK	1;1;1;1;1;1;1	7	7	0.279	19373;26964;22206;8694;29584;10632;28496	| transcript=TGGT1_261570-t26_1 | gene=TGGT1_261570 | organism=Toxoplasma_gondii_GT1 | gene_product=ribosomal protein RPL7A | transcript_product=ribosomal protein RPL7A | location=TGGT1_chrVIIb:1628077-1630958(+) | protein_length=276 | sequence_SO=chromosome | SO=protein_coding_gene | is_pseudo=false	1.71342e+06	74496.5
140_1	TGGT1_288840-t26_1-p1	19.5123	NA	70769	DLLLWLGK;DVHPDTAAAALR;GTQELTLILEQK;LQEVVNPTK;QAVALLQHSSK;VDALVTQESK;WQPSDSELK	1;1;1;1;1;1;1	7	7	0.1096	12348;21176;25037;14345;18813;16399;16384	| transcript=TGGT1_288840-t26_1 | gene=TGGT1_288840 | organism=Toxoplasma_gondii_GT1 | gene_product=hypothetical protein | transcript_product=hypothetical protein | location=TGGT1_chrIX:2574137-2576083(+) | protein_length=648 | sequence_SO=chromosome | SO=protein_coding_gene | is_pseudo=false	1.02444e+07	353257
246_1	TGGT1_282170-t26_1-p1	19.7022	NA	61219.2	EVAAPAAR;FSEADLR;GAWGEVEPTAQVALTR;GNPSSAHAIEAALASNK;NPTLFDLSLK;QVDDGFER;RNPTLFDLSLK	1;1;1;1;1;1;1	7	7	0.1165	7005;8615;31052;30398;18278;12584;23151	| transcript=TGGT1_282170-t26_1 | gene=TGGT1_282170 | organism=Toxoplasma_gondii_GT1 | gene_product=hypothetical protein | transcript_product=hypothetical protein | location=TGGT1_chrVIIa:4320803-4324793(-) | protein_length=575 | sequence_SO=chromosome | SO=protein_coding_gene | is_pseudo=false	2.76201e+06	89097.1
60_1	TGGT1_262920-t26_1-p1	21.4655	NA	104446	ALPGSSSISSFPAQEALSEK;ASEAVEEGPR;EAVADEAAADSGEER;EVLLPITNLNLK;ILTNGHVVGETTR;TLAAAAASQK;VLVSPENVPGSIQK	1;1;1;1;1;1;1	7	8	0.0967	34644;14856;28585;24909;25693;25690;11565;27416	| transcript=TGGT1_262920-t26_1 | gene=TGGT1_262920 | organism=Toxoplasma_gondii_GT1 | gene_product=trypsin domain-containing protein | transcript_product=trypsin domain-containing protein | location=TGGT1_chrVIIb:896939-905694(+) | protein_length=972 | sequence_SO=chromosome | SO=protein_coding_gene | is_pseudo=false	1.5672e+06	34069.6
410_1	TGGT1_249990-t26_1-p1	20.5286	NA	92658.3	AGESAASSSLPGGESEDFK;EFLEPSAFPGAGAHR;LGLLTEALEK;LTAQIDILR;SGPVFQHYAVVR;TLSTILEDLR;YTTTAIAR	1;1;1;1;1;1;1	7	7	0.099	32623;29664;16308;14809;24726;18683;10450	| transcript=TGGT1_249990-t26_1 | gene=TGGT1_249990 | organism=Toxoplasma_gondii_GT1 | gene_product=hypothetical protein | transcript_product=hypothetical protein | location=TGGT1_chrXII:4909167-4913985(-) | protein_length=838 | sequence_SO=chromosome | SO=protein_coding_gene | is_pseudo=false	2.73686e+06	50682.5
229_1	TGGT1_319340-t26_1-p1	21.3788	NA	52369.7	ITTLLGMKPDLR;LDIGPLQDNLER;NPEADDSALSVVLQDPHMAK;QLDGFVQQIQDLR;TDEAVASLYDLSK;YVLTDGPVVFSLISR	1;1;1;1;1;1	6	11	0.1767	24681;25067;25301;35943;35942;36044;29303;29304;29305;26022;30829	| transcript=TGGT1_319340-t26_1 | gene=TGGT1_319340 | organism=Toxoplasma_gondii_GT1 | gene_product=hypothetical protein | transcript_product=hypothetical protein | location=TGGT1_chrIV:962742-964670(+) | protein_length=481 | sequence_SO=chromosome | SO=protein_coding_gene | is_pseudo=false	1.06515e+07	507215
387_2	TGGT1_308090-t26_1-p1	19.2081	NA	60737.8	FLNFDR;GLVHGHFTPDNLFIMPDGR;GPASSVPVTYAPR;GTADGAGVADETHQEPRPPLR;GTADGAGVADETHQEPRPPLRK;LAANLQSK;LHEATFAAAR;LLGESPEEAR;LMLGDVSVLR;QRPLLDPSFHGLEAGDSFMR;REEELIGYCR;STEDFLALHILTAQLIR;SVVFLVR;TLDFLYVLR;TNDLASGTPHVAR;VFTMGAENSR;VPASSTTTSASEGIFR	0;1;0;0;0;0;0;0;1;0;1;1;0;1;1;0;0	6	20	0.3643	7802;35953;35874;35873;35952;35951;23090;23088;36218;36221;36216;36219;36220;36215;37047;37046;8865;8900;16294;16296;16741;16740;17328;16808;16811;36786;36873;36874;36787;36976;36875;36868;36975;23716;33737;33736;8096;17990;24184;24144;24140;24187;24143;24142;24145;24186;17096;17620;17642;17072;17098;30032	| transcript=TGGT1_308090-t26_1 | gene=TGGT1_308090 | organism=Toxoplasma_gondii_GT1 | gene_product=rhoptry protein ROP5 | transcript_product=rhoptry protein ROP5 | location=AAQM03000031:206-1855(-) | protein_length=549 | sequence_SO=contig | SO=protein_coding_gene | is_pseudo=false	2.33607e+07	898488
136_2	TGGT1_251780-t26_1-p1	15.9167	NA	78206.2	IAGLEVLR;LVGIVAK;NTTIPTK;SDLSDVILVGGMTR;TLQEASWK;TTPSIVAFTSDGQR;VQTEVNLPFITADQTGPK	1;1;0;1;1;1;1	6	6	0.1044	9661;4820;6769;27319;12503;27718;33889	| transcript=TGGT1_251780-t26_1 | gene=TGGT1_251780 | organism=Toxoplasma_gondii_GT1 | gene_product=heat shock protein | transcript_product=heat shock protein | location=TGGT1_chrXII:5504595-5509577(-) | protein_length=728 | sequence_SO=chromosome | SO=protein_coding_gene | is_pseudo=false	4.74163e+06	92973.1
50_2	TGGT1_269190-t26_1-p1	19.134	NA	105066	AAGDVQQFTAAAQEAAAR;ALADAVAAGDLR;IVNEAGPEAR;LTGMAFR;LVDLIAVMAAK;STTYEEIK;VVAEYLVAAQEAAVR	1;1;1;0;1;1;1	6	6	0.0814	32155;18105;15209;7334;18151;12694;29724	| transcript=TGGT1_269190-t26_1 | gene=TGGT1_269190 | organism=Toxoplasma_gondii_GT1 | gene_product=glyceraldehyde-3-phosphate dehydrogenase GAPDH2 | transcript_product=glyceraldehyde-3-phosphate dehydrogenase GAPDH2 | location=TGGT1_chrVIII:6001367-6005276(-) | protein_length=995 | sequence_SO=chromosome | SO=protein_coding_gene | is_pseudo=false	1.85284e+06	37056.7
207_1	TGGT1_246550-t26_1-p1	17.4549	NA	69087.8	AANPPVHLDITFGTGR;FPLTPEQYLVR;FYEAPIHMFPVTR;GSQVSALFFGGVDPR;LAETSVPILQMK;TLDLDLK	1;1;1;1;1;1	6	6	0.1151	30826;24798;29996;28907;23865;8014	| transcript=TGGT1_246550-t26_1 | gene=TGGT1_246550 | organism=Toxoplasma_gondii_GT1 | gene_product=aspartyl protease ASP3 | transcript_product=aspartyl protease ASP3 | location=TGGT1_chrXII:2777006-2782288(+) | protein_length=643 | sequence_SO=chromosome | SO=protein_coding_gene | is_pseudo=false	2.8929e+06	82654.2
429_1	TGGT1_275860-t26_1-p1	17.4715	NA	43220.6	ESWMPFVGSR;FVATSSIR;NLVVDPVLDSEFMTPQK;SGVPGDSGVSGIR;TPVVLELVTDPVILR;VFSMEFSGR	1;1;1;1;1;1	6	7	0.188	19830;9938;33807;33641;19557;30787;15335	| transcript=TGGT1_275860-t26_1 | gene=TGGT1_275860 | organism=Toxoplasma_gondii_GT1 | gene_product=hypothetical protein | transcript_product=hypothetical protein | location=TGGT1_chrIII:168447-170625(+) | protein_length=383 | sequence_SO=chromosome | SO=protein_coding_gene | is_pseudo=false	1.04695e+07	455197
94_1	TGGT1_262050-t26_1-p1	16.6027	NA	65061.2	DGFVAALPR;FAVPLFSGR;GAAILPLR;ITLSAVEPR;LGHWLQSLGR;SVAGTGGYNIVVK	1;1;1;1;1;1	6	7	0.0986	11990;13430;7781;13154;18875;18876;22019	| transcript=TGGT1_262050-t26_1 | gene=TGGT1_262050 | organism=Toxoplasma_gondii_GT1 | gene_product=rhoptry kinase family protein ROP39 | transcript_product=rhoptry kinase family protein ROP39 | location=TGGT1_chrVIIb:1382528-1384294(+) | protein_length=588 | sequence_SO=chromosome | SO=protein_coding_gene | is_pseudo=false	4.68582e+06	195243
21_1	TGGT1_226072-t26_1-p1	17.367	NA	88598.5	AQSAETLSPLR;GQLEHVQQWR;ILFFSDSPLEAAK;LWRPILPGDPQTK;STDWGQER;VQPLLTAPAVSPVHGNNPAWK	1;1;1;1;1;1	6	6	0.0942	19070;22500;26726;28602;12966;36365	| transcript=TGGT1_226072-t26_1 | gene=TGGT1_226072 | organism=Toxoplasma_gondii_GT1 | gene_product=Ser/Thr phosphatase family protein | transcript_product=Ser/Thr phosphatase family protein | location=TGGT1_chrX:1728619-1733841(-) | protein_length=807 | sequence_SO=chromosome | SO=protein_coding_gene | is_pseudo=false	1.842e+07	409333
25_1	TGGT1_226380-t26_1-p1	17.7779	NA	42636.5	ANSVAVANTIIPR;EALEDFDLLLEK;GQLLPDVVR;MSEDVLR;QNAEAQWSDLATAAAEIGNK;VVSTVDDQLER	1;1;1;1;1;1	6	6	0.1905	23751;26636;13489;9502;35605;21889	| transcript=TGGT1_226380-t26_1 | gene=TGGT1_226380 | organism=Toxoplasma_gondii_GT1 | gene_product=hypothetical protein | transcript_product=hypothetical protein | location=TGGT1_chrX:1583226-1584362(+) | protein_length=378 | sequence_SO=chromosome | SO=protein_coding_gene | is_pseudo=false	4.5988e+06	199948
253_1	TGGT1_216000-t26_1-p1	18.1571	NA	57963.2	FAGFLADPDILTR;IVETIKPVVK;LGRPATTLVNPDR;TIEVPHVHYEHK;VDVTVSQSPAGPHSPLSASPQTGTAASLK;VSATMPTPFQLGPAPAGHANEVNLPFEAR	1;1;1;1;1;1	6	8	0.197	26666;17570;17569;25972;27934;39194;39734;39749	| transcript=TGGT1_216000-t26_1 | gene=TGGT1_216000 | organism=Toxoplasma_gondii_GT1 | gene_product=alveolin domain containing intermediate filament IMC3 | transcript_product=alveolin domain containing intermediate filament IMC3 | location=TGGT1_chrXI:6395592-6397208(+) | protein_length=538 | sequence_SO=chromosome | SO=protein_coding_gene | is_pseudo=false	8.55036e+06	388653
2_1	TGGT1_313390-t26_1-p1	18.6064	NA	36333.6	ALLASLSK;LLTQYLK;QLAPSGLLLVTGPFK;SSITPGTVLILLSGGHR;VDISGVDVSSIK;VDISGVDVSSIKDEQFGASK	1;1;1;1;1;1	6	9	0.2081	7570;9882;28647;28989;31347;31348;20621;35538;35522	| transcript=TGGT1_313390-t26_1 | gene=TGGT1_313390 | organism=Toxoplasma_gondii_GT1 | gene_product=ribosomal protein RPL6 | transcript_product=ribosomal protein RPL6 | location=TGGT1_chrXI:3299999-3300967(+) | protein_length=322 | sequence_SO=chromosome | SO=protein_coding_gene | is_pseudo=false	2.3674e+06	94696
370_1	TGGT1_258462-t26_1-p1	17.4336	NA	36459.8	AYQPHHLAVAAGLLR;LSQQSALSDISR;TGPWLK;TLDNSLPQLLEYQFR;TVNVENQANEK;VTELIPLSTPAK	1;1;1;1;1;1	6	7	0.2178	30135;23174;4875;32752;21446;21461;22146	| transcript=TGGT1_258462-t26_1 | gene=TGGT1_258462 | organism=Toxoplasma_gondii_GT1 | gene_product=hypothetical protein | transcript_product=hypothetical protein | location=TGGT1_chrVIIb:3372709-3373945(-) | protein_length=326 | sequence_SO=chromosome | SO=protein_coding_gene | is_pseudo=false	8.06486e+06	384041
42_2	TGGT1_258870A-t26_1-p1	19.2081	NA	60616.8	ASQDTMDNINHTTQR;CTVGGGYLPVR;FLNDDQHNHVEEGDGEVGGR;GFVVPVADMVAAVK;GNTPHDGITWIAEHLADTDSGK;ILPTFTVQDIPSGDADVHK;LIEALEAMK;QVYEAFGR;SLAEEPLDGQQAAAR	1;0;1;0;1;1;1;1;0	6	9	0.2388	31629;31619;19247;36571;36570;26211;25807;37239;35265;35264;14093;12675;29251;29250;29249;29252	| transcript=TGGT1_258870A-t26_1 | gene=TGGT1_258870A | organism=Toxoplasma_gondii_GT1 | gene_product=hypothetical protein | transcript_product=hypothetical protein | location=TGGT1_chrVIIb:3082018-3084228(-) | protein_length=557 | sequence_SO=chromosome | SO=protein_coding_gene | is_pseudo=false	5.62029e+06	165303
440_1	TGGT1_258458-t26_1-p1	15.5294	NA	28835.5	DGTIEGLHAR;EHQFPILWPER;HLLTLEYHR;IHDFAGR;RPVLTVPDMAAVIDPAEMAK;TDLGQMPK	1;1;1;1;1;1	6	11	0.25	15658;15656;15657;15655;27048;19358;19359;7916;35882;35883;10222	| transcript=TGGT1_258458-t26_1 | gene=TGGT1_258458 | organism=Toxoplasma_gondii_GT1 | gene_product=hypothetical protein | transcript_product=hypothetical protein | location=TGGT1_chrVIIb:3374079-3375548(-) | protein_length=260 | sequence_SO=chromosome | SO=protein_coding_gene | is_pseudo=false	6.65369e+06	554474
274_1	TGGT1_313440-t26_1-p1	18.0118	NA	35467.7	ADLESTAEHDFLR;KADLESTAEHDFLR;LLTAEYFPLR;STWATQDDSEMR;VPNDSHFAPGVPQEIHESER;VPQQAEQTLSSGSPVGR	1;1;1;1;1;1	6	8	0.2362	28256;28254;30336;20767;26423;36735;31732;31731	| transcript=TGGT1_313440-t26_1 | gene=TGGT1_313440 | organism=Toxoplasma_gondii_GT1 | gene_product=hypothetical protein | transcript_product=hypothetical protein | location=TGGT1_chrXI:3358899-3359828(-) | protein_length=309 | sequence_SO=chromosome | SO=protein_coding_gene | is_pseudo=false	1.8895e+06	125967
102_1	TGGT1_207440-t26_1-p1	17.3143	NA	35484	GVPALITHDGR;HLGGFDIIHLR;ISNVFVIGK;LSIMENR;MLFDTK;VGVIVHR	1;1;1;1;1;1	6	9	0.1635	17882;17881;17880;22411;22410;12934;9425;6177;6909	| transcript=TGGT1_207440-t26_1 | gene=TGGT1_207440 | organism=Toxoplasma_gondii_GT1 | gene_product=ribosomal protein RPS4 | transcript_product=ribosomal protein RPS4 | location=TGGT1_chrIb:77395-80548(-) | protein_length=312 | sequence_SO=chromosome | SO=protein_coding_gene | is_pseudo=false	8.81635e+06	339090
373_1	TGGT1_236650-t26_1-p1	15.6519	NA	59900.1	EVQNLAR;GDGPIVLILAPTR;IVSQIRPDR;MLDMGFEPQIR;TIDLVPFEK;TWVLDEFK	1;1;1;1;1;1	6	6	0.1036	8368;23647;16207;24070;15425;14674	| transcript=TGGT1_236650-t26_1 | gene=TGGT1_236650 | organism=Toxoplasma_gondii_GT1 | gene_product=DEAD (Asp-Glu-Ala-Asp) box polypeptide 17 | transcript_product=DEAD (Asp-Glu-Ala-Asp) box polypeptide 17 | location=TGGT1_chrX:5362273-5365892(-) | protein_length=550 | sequence_SO=chromosome | SO=protein_coding_gene | is_pseudo=false	1.61968e+06	53989.5
280_1	TGGT1_275470-t26_1-p1	18.5173	NA	66514.2	DLSDSVR;ITGSVPPGTTRPR;KVPEGAQLPTSSTPHAQR;SAAAAPTVETVPR;TPIHVTASTSPFATR;VPEGAQLPTSSTPHAQR	1;1;1;1;1;1	6	8	0.1039	7211;24163;33397;33396;33399;22171;29667;32145	| transcript=TGGT1_275470-t26_1 | gene=TGGT1_275470 | organism=Toxoplasma_gondii_GT1 | gene_product=dense granule protein GRA15 | transcript_product=dense granule protein GRA15 | location=TGGT1_chrX:7172933-7174840(+) | protein_length=635 | sequence_SO=chromosome | SO=protein_coding_gene | is_pseudo=false	1.47626e+07	776979
438_1	TGGT1_201180A-t26_1-p1	16.6552	NA	83122.2	AALEQPLAR;EAPTEVDDDAR;EVVDLWK;SMVEQLGSDVKPK;TLPLPAEQLIDPSSLTK;VQAAELEAAR	1;1;1;1;1;1	6	6	0.0866	12666;20574;10188;26179;32600;15272	| transcript=TGGT1_201180A-t26_1 | gene=TGGT1_201180A | organism=Toxoplasma_gondii_GT1 | gene_product=hypothetical protein | transcript_product=hypothetical protein | location=TGGT1_chrVIIa:3887165-3889485(-) | protein_length=774 | sequence_SO=chromosome | SO=protein_coding_gene | is_pseudo=false	1.14067e+06	49594.4
312_1	TGGT1_215775-t26_1-p1	19.2081	NA	65366.8	DAPLGGSDWIFR;FIFPFDLVK;GGVFLTGFEHLVR;GTDPGDVVIEELFNR;GVTGGSDAGEEAPQTPRPPLR;LLPLQAMETPEYEQLR;LQLTLQVIR;MQTNLQTLGEVLLSHSSTHK;TELSAVLPLYQTDGEPA;VESELGERPR	1;1;0;0;1;1;1;1;0;0	6	10	0.247	23984;17562;26568;30762;30761;35646;33633;33642;33794;16210;36577;36578;36705;32436;19032;19031	| transcript=TGGT1_215775-t26_1 | gene=TGGT1_215775 | organism=Toxoplasma_gondii_GT1 | gene_product=rhoptry protein ROP8 | transcript_product=rhoptry protein ROP8 | location=TGGT1_chrX:7045451-7047178(+) | protein_length=575 | sequence_SO=chromosome | SO=protein_coding_gene | is_pseudo=false	7.21652e+06	225516
314_1	TGGT1_262380-t26_1-p1	16.556	NA	59634.6	ALNGDTGEYGIK;AQIAALEMFR;GITINATHVEYETSK;GMVLGAPGYLK;TTLTAAITK;VLADMGQADFK	1;1;1;1;1;1	6	7	0.1232	21240;18326;30779;30778;16913;11214;19803	| transcript=TGGT1_262380-t26_1 | gene=TGGT1_262380 | organism=Toxoplasma_gondii_GT1 | gene_product=putative elongation factor Tu | transcript_product=putative elongation factor Tu | location=TGGT1_chrVIIb:1291090-1294751(-) | protein_length=552 | sequence_SO=chromosome | SO=protein_coding_gene | is_pseudo=false	1.17042e+07	325116
226_1	TGGT1_272290-t26_1-p1	15.9059	NA	49956.7	EEIPLLPYTLPLDK;IEAYLMAVPGLK;IVACSTPYNAR;QGTDITVLAYGK;YTSGGAFDVPVVIR	1;1;1;1;1	5	5	0.134	30486;23183;21605;22053;27751	| transcript=TGGT1_272290-t26_1 | gene=TGGT1_272290 | organism=Toxoplasma_gondii_GT1 | gene_product=pyruvate dehydrogenase complex subunit PD-HE1Beta | transcript_product=pyruvate dehydrogenase complex subunit PD-HE1Beta | location=TGGT1_chrVIII:4082747-4086568(+) | protein_length=470 | sequence_SO=chromosome | SO=protein_coding_gene | is_pseudo=false	1.87338e+06	117086
454_1	TGGT1_299780-t26_1-p1	15.1976	NA	59155	GPFDEPVEVVR;GVGLWNFIR;HHGSVDTAFR;IPSVYDMFDTK;NTPVAAHVMR	1;1;1;1;1	5	8	0.0936	21376;15426;17585;17584;23452;16601;16600;17077	| transcript=TGGT1_299780-t26_1 | gene=TGGT1_299780 | organism=Toxoplasma_gondii_GT1 | gene_product=hypothetical protein | transcript_product=hypothetical protein | location=TGGT1_chrXII:309236-312184(-) | protein_length=545 | sequence_SO=chromosome | SO=protein_coding_gene | is_pseudo=false	3.25179e+06	141382
427_1	TGGT1_244700-t26_1-p1	15.1976	NA	228835	IPDAPASEPR;LSEVATSSLLR;TAVSLDTDEQEEK;TVGSDSPAPVTER;VISYGEEGEISR	1;1;1;1;1	5	5	0.028	15096;19166;27358;23458;24135	| transcript=TGGT1_244700-t26_1 | gene=TGGT1_244700 | organism=Toxoplasma_gondii_GT1 | gene_product=NAD(+)/NADH kinase domain-containing protein | transcript_product=NAD(+)/NADH kinase domain-containing protein | location=TGGT1_chrVI:3371487-3383046(+) | protein_length=2109 | sequence_SO=chromosome | SO=protein_coding_gene | is_pseudo=false	1.09943e+06	9011.76
295_1	TGGT1_253900-t26_1-p1	14.4757	NA	71317.1	AFMLFPK;DTVLEVLK;LGAAAGPTPVGK;LSMEDLLK;SLGFLVAPPLSR	1;1;1;1;1	5	5	0.0714	9139;11109;14699;12104;21787	| transcript=TGGT1_253900-t26_1 | gene=TGGT1_253900 | organism=Toxoplasma_gondii_GT1 | gene_product=parasite porphobilinogen synthase PBGS | transcript_product=parasite porphobilinogen synthase PBGS | location=TGGT1_chrIII:1265521-1273167(-) | protein_length=658 | sequence_SO=chromosome | SO=protein_coding_gene | is_pseudo=false	439466	12207.4
425_1	TGGT1_263560-t26_1-p1	15.1096	NA	61267.5	FQSELNELENTR;LSHDALEVLGK;NVDPVTIVK;QGDIAFFDELK;VAALEAAPEK	1;1;1;1;1	5	5	0.0974	27711;19360;13131;22566;13541	| transcript=TGGT1_263560-t26_1 | gene=TGGT1_263560 | organism=Toxoplasma_gondii_GT1 | gene_product=hypothetical protein | transcript_product=hypothetical protein | location=TGGT1_chrVIIb:451180-455848(-) | protein_length=544 | sequence_SO=chromosome | SO=protein_coding_gene | is_pseudo=false	1.8602e+06	62006.5
457_1	TGGT1_312420-t26_1-p1	13.3256	NA	117811	DIVALPIFFLK;FENNMELLR;MESLPMSPLR;SLSGSSISAWR;TSVDLVR	1;1;1;1;1	5	5	0.0442	22343;18838;18664;18356;7166	| transcript=TGGT1_312420-t26_1 | gene=TGGT1_312420 | organism=Toxoplasma_gondii_GT1 | gene_product=hypothetical protein | transcript_product=hypothetical protein | location=TGGT1_chrXI:2633576-2638766(-) | protein_length=1086 | sequence_SO=chromosome | SO=protein_coding_gene | is_pseudo=false	2.52531e+06	42801.9
154_1	TGGT1_233480-t26_1-p1	13.9525	NA	39190.3	CSYTENSTLPK;EWVTGDSVLTGLK;ISVPESQYPANAK;TGNTCMLTIHVEPR;WFFGDPK	1;1;1;1;1	5	7	0.1559	23059;25858;25857;25825;30302;30301;10436	| transcript=TGGT1_233480-t26_1 | gene=TGGT1_233480 | organism=Toxoplasma_gondii_GT1 | gene_product=SAG-related sequence SRS29C | transcript_product=SAG-related sequence SRS29C | location=TGGT1_chrVIII:2667297-2668415(+) | protein_length=372 | sequence_SO=chromosome | SO=protein_coding_gene | is_pseudo=false	2.42516e+07	1.73226e+06
400_1	TGGT1_293590-t26_1-p1	14.2641	NA	58357.7	AFFTDPK;AMAQGFNDDPK;APNVDPER;SPSQSGESNLR;YTHFAVAGAR	1;1;1;1;1	5	5	0.0853	8250;19757;10475;18696;16481	| transcript=TGGT1_293590-t26_1 | gene=TGGT1_293590 | organism=Toxoplasma_gondii_GT1 | gene_product=putative 3-oxoacyl-acyl-carrier protein synthase I/II | transcript_product=putative 3-oxoacyl-acyl-carrier protein synthase I/II | location=TGGT1_chrIa:424590-433347(+) | protein_length=551 | sequence_SO=chromosome | SO=protein_coding_gene | is_pseudo=false	937983	33499.4
171_1	TGGT1_234420-t26_1-p1	14.9547	NA	66721.3	GMAETVLSWK;HMLLYGAPGTGK;IVLEEELAER;QFLDEYIHR;QNEVWLEQQHQQFLR	1;1;1;1;1	5	5	0.0952	17418;21415;20003;20710;34332	| transcript=TGGT1_234420-t26_1 | gene=TGGT1_234420 | organism=Toxoplasma_gondii_GT1 | gene_product=ATPase, AAA family protein | transcript_product=ATPase, AAA family protein | location=TGGT1_chrX:4262179-4269625(-) | protein_length=588 | sequence_SO=chromosome | SO=protein_coding_gene | is_pseudo=false	4.13994e+06	98570
420_1	TGGT1_261750-t26_1-p1	13.4597	NA	91276.4	ESEDAFSHETTGK;HMAQEELR;LGSQDEATIKPVAQQDIPVGK;SQHLAPPDAR;YSGYWDPQSAAK	1;1;1;1;1	5	5	0.0766	26711;13956;36355;16458;25018	| transcript=TGGT1_261750-t26_1 | gene=TGGT1_261750 | organism=Toxoplasma_gondii_GT1 | gene_product=rhoptry neck protein RON10 | transcript_product=rhoptry neck protein RON10 | location=TGGT1_chrVIIb:1521076-1525837(-) | protein_length=835 | sequence_SO=chromosome | SO=protein_coding_gene | is_pseudo=false	411390	10033.9
185_1	TGGT1_222170-t26_1-p1	13.5754	NA	33615.6	DLESILFDSK;DVWQQLFHK;LKDLESILFDSK;LYNEDLEPLLR;WTDEAHIEVMK	1;1;1;1;1	5	5	0.1433	18871;19997;25931;25088;24691	| transcript=TGGT1_222170-t26_1 | gene=TGGT1_222170 | organism=Toxoplasma_gondii_GT1 | gene_product=dense-granule antigen DG32 | transcript_product=dense-granule antigen DG32 | location=TGGT1_chrII:911318-912642(+) | protein_length=300 | sequence_SO=chromosome | SO=protein_coding_gene | is_pseudo=false	531862	27992.7
233_1	TGGT1_294220-t26_1-p1	14.4757	NA	62162.7	AADLASSPGIK;FALADAEVASR;SGPSATELPVVPSR;SSLHQPSVLTSR;TADAPEGVER	1;1;1;1;1	5	5	0.0962	14402;18324;25668;23348;14858	| transcript=TGGT1_294220-t26_1 | gene=TGGT1_294220 | organism=Toxoplasma_gondii_GT1 | gene_product=hypothetical protein | transcript_product=hypothetical protein | location=TGGT1_chrIa:704114-705925(-) | protein_length=603 | sequence_SO=chromosome | SO=protein_coding_gene | is_pseudo=false	1.85541e+06	46385.2
220_1	TGGT1_227360-t26_1-p1	14.0312	NA	44028.2	AGMTHVVR;ALEPVNLK;FIDTSAK;NATTESDLTEK;VQFQVPR	1;1;1;1;1	5	5	0.1054	9652;10018;6947;20294;9746	| transcript=TGGT1_227360-t26_1 | gene=TGGT1_227360 | organism=Toxoplasma_gondii_GT1 | gene_product=ribosomal protein RPL3 | transcript_product=ribosomal protein RPL3 | location=TGGT1_chrX:901297-903989(-) | protein_length=389 | sequence_SO=chromosome | SO=protein_coding_gene | is_pseudo=false	2.14403e+06	82462.6
121_1	TGGT1_300000-t26_1-p1	14.8967	NA	21156.7	AGGECLTFDQLALR;FNAVVLK;GKEDHIAVLVGSVTDDIR;HFGAAPGTPGSK;LYQFLAR	1;1;1;1;1	5	5	0.3102	29134;7197;33572;17590;10935	| transcript=TGGT1_300000-t26_1 | gene=TGGT1_300000 | organism=Toxoplasma_gondii_GT1 | gene_product=ribosomal protein RPL18 | transcript_product=ribosomal protein RPL18 | location=TGGT1_chrXII:251803-254851(+) | protein_length=187 | sequence_SO=chromosome | SO=protein_coding_gene | is_pseudo=false	2.48095e+06	206745
393_1	TGGT1_229480-t26_1-p1	13.9211	NA	38253.1	ILMDPGKDEGLMK;LAELMQMDVK;MEFQAIDK;MLLEEFTK;TAVPQVDVDDEDKHDEL	1;1;1;1;1	5	6	0.1672	26936;26937;19216;13051;13887;33576	| transcript=TGGT1_229480-t26_1 | gene=TGGT1_229480 | organism=Toxoplasma_gondii_GT1 | gene_product=putative calcium binding protein precursor | transcript_product=putative calcium binding protein precursor | location=TGGT1_chrVIII:289042-291582(-) | protein_length=335 | sequence_SO=chromosome | SO=protein_coding_gene | is_pseudo=false	3.02358e+06	159136
304_1	TGGT1_215060-t26_1-p1	13.7498	NA	22124.5	IDKPQAASEEELR;ILFLGLDNAGK;QQLGLYSHVTFGK;TFDLGGHETAR;VAQHVPTLHPHSEELIVGK	1;1;1;1;1	5	8	0.349	27876;27875;18688;27665;27666;20082;20081;35639	| transcript=TGGT1_215060-t26_1 | gene=TGGT1_215060 | organism=Toxoplasma_gondii_GT1 | gene_product=putative small GTP-binding protein sar1 | transcript_product=putative small GTP-binding protein sar1 | location=TGGT1_chrX:6612856-6615947(-) | protein_length=192 | sequence_SO=chromosome | SO=protein_coding_gene | is_pseudo=false	3.18418e+06	265348
40_1	TGGT1_278830-t26_1-p1	14.1309	NA	98208.6	GGYFDNYGIIR;GIFDLSERPK;GSDSALDWTR;IFTPLLHEIEEK;VFFFLVDER;VVVEKPFGR	1;1;1;1;1;0	5	5	0.0695	22298;18721;16959;27463;19034;14450	| transcript=TGGT1_278830-t26_1 | gene=TGGT1_278830 | organism=Toxoplasma_gondii_GT1 | gene_product=glucose-6-phosphate 1-dehydrogenase | transcript_product=glucose-6-phosphate 1-dehydrogenase | location=TGGT1_chrXII:5748919-5762087(+) | protein_length=878 | sequence_SO=chromosome | SO=protein_coding_gene | is_pseudo=false	649381	12733
359_1	TGGT1_283780-t26_1-p1	14.0143	NA	74372.1	EDLDDFLHR;ILEHYVQQSK;ITLETLQHLVNLAHER;NVLDEVHAVLR;STDQGVYLDFSR	1;1;1;1;1	5	5	0.0877	18629;21417;33250;22022;25453	| transcript=TGGT1_283780-t26_1 | gene=TGGT1_283780 | organism=Toxoplasma_gondii_GT1 | gene_product=glucose-6-phosphate isomerase GPI | transcript_product=glucose-6-phosphate isomerase GPI | location=TGGT1_chrV:2809762-2819876(-) | protein_length=661 | sequence_SO=chromosome | SO=protein_coding_gene | is_pseudo=false	316697	9596.88
69_1	TGGT1_295125-t26_1-p1	15.605	NA	40113.2	DSTEGENTVSEGEAEGSR;EMEEQLSAASR;FLAPFDLVTIPGKPLVQK;FPQEDRPLADAAR;GGSWLEQEGVELR;LINPSVEAR;LLALQAIETPEYR;LVAHLQDEGVVHGK;LYLTVQAVR;VVVPAEYDEYTPPEGR	1;0;0;1;1;0;1;0;0;1	5	9	0.3671	32940;21581;22067;34336;34337;27873;27872;27220;13543;28552;28551;28550;28224;28223;15474;15473;32570;32569	| transcript=TGGT1_295125-t26_1 | gene=TGGT1_295125 | organism=Toxoplasma_gondii_GT1 | gene_product=rhoptry protein ROP4 | transcript_product=rhoptry protein ROP4 | location=TGGT1_chrIa:1394541-1396277(-) | protein_length=365 | sequence_SO=chromosome | SO=protein_coding_gene | is_pseudo=false	1.6032e+07	763426
232_1	TGGT1_304740-t26_1-p1	14.7765	NA	71228.3	ADVADYVR;AVYMILPR;DPEERPTLK;GDFSIDDPDAGGK;SDVFALGQTLK	1;1;1;1;1	5	5	0.0766	10866;12517;16233;22852;19255	| transcript=TGGT1_304740-t26_1 | gene=TGGT1_304740 | organism=Toxoplasma_gondii_GT1 | gene_product=rhoptry kinase family protein ROP35 | transcript_product=rhoptry kinase family protein ROP35 | location=TGGT1_chrVIIa:653060-656106(-) | protein_length=640 | sequence_SO=chromosome | SO=protein_coding_gene | is_pseudo=false	2.54558e+06	68799.4
13_4	TGGT1_277270-t26_1-p1	15.1345	NA	95721.5	CMIDEYGVK;CVSQVESILVAPK;DALFVLLR;DWESRPVDAR;EFCSSEVIIR;ENSIDPTKPLAER;FASSTAPMIVTGGGMLAAINTLK;HLINNPSPAHGYK;HMAAGENQPSFIK;LKPLATYCSVNNPEISFK;LLFQYVPQMHEGAK;LNSLNFDLCK;TDGPVIQLPNAR;TMALTVSLLR;VVLEEWLDTYAGK	1;0;1;0;0;0;1;1;0;1;0;0;0;0;0	5	10	0.2193	17159;26526;12050;20966;21266;27481;27506;27483;36764;36847;26970;26954;26952;26953;26914;26517;35524;35523;30763;30942;30941;30764;20797;22534;22510;17394;28632	| transcript=TGGT1_277270-t26_1 | gene=TGGT1_277270 | organism=Toxoplasma_gondii_GT1 | gene_product=NTPase II | transcript_product=NTPase II | location=AAQM03000418:1-4939(+) | protein_length=862 | sequence_SO=contig | SO=protein_coding_gene | is_pseudo=false	2.97543e+06	59508.6
122_1	TGGT1_266410-t26_1-p1	15.0216	NA	63923.3	EQAAQEAENVVNQLQQHVTK;ETSEGVVEDK;FADFFPHLLK;QAAEGQEDPQQLR;SNLVILEEK	1;1;1;1;1	5	5	0.1058	36826;16477;21112;27472;14873	| transcript=TGGT1_266410-t26_1 | gene=TGGT1_266410 | organism=Toxoplasma_gondii_GT1 | gene_product=hypothetical protein | transcript_product=hypothetical protein | location=TGGT1_chrIX:983746-985506(-) | protein_length=586 | sequence_SO=chromosome | SO=protein_coding_gene | is_pseudo=false	6.19073e+07	2.13473e+06
168_1	TGGT1_250770-t26_1-p1	14.5659	NA	46643.8	AGVHMVVGTPGR;ELAQQIQK;NDELTLEGIR;SQIYDVFK;VLITTDLLAR	1;1;1;1;1	5	6	0.1165	19313;19312;12342;18635;13561;17181	| transcript=TGGT1_250770-t26_1 | gene=TGGT1_250770 | organism=Toxoplasma_gondii_GT1 | gene_product=putative eukaryotic initiation factor-4A | transcript_product=putative eukaryotic initiation factor-4A | location=TGGT1_chrXII:5123731-5125767(-) | protein_length=412 | sequence_SO=chromosome | SO=protein_coding_gene | is_pseudo=false	2.39104e+06	99626.6
439_1	TGGT1_304955-t26_1-p1	13.6403	NA	303450	DLGSFVHGTLSPPWR;GSSVAVLCPGMGAEVVAVPLDYAR;HVGQSDERPLLQR;SNVYPVELVCQTR;TGVVDSGLVPVGDK	1;1;1;1;1	5	5	0.0274	30854;37621;28871;29358;24281	| transcript=TGGT1_304955-t26_1 | gene=TGGT1_304955 | organism=Toxoplasma_gondii_GT1 | gene_product=serine/threonine specific protein phosphatase | transcript_product=serine/threonine specific protein phosphatase | location=TGGT1_chrIX:4886317-4901581(-) | protein_length=2883 | sequence_SO=chromosome | SO=protein_coding_gene | is_pseudo=false	2.95052e+06	20071.5
449_1	TGGT1_232410-t26_1-p1	15.1976	NA	24893.6	EYEVPTYGYGSR;FASDQFHVRPTLLEQ;IEIIFVSLDR;NSNNTVIPQSHLK;TGVPSVIVIGSDGR	1;1;1;1;1	5	7	0.2909	26256;32264;20141;27050;27051;24647;24640	| transcript=TGGT1_232410-t26_1 | gene=TGGT1_232410 | organism=Toxoplasma_gondii_GT1 | gene_product=PDI family protein | transcript_product=PDI family protein | location=TGGT1_chrVIII:2074655-2076392(-) | protein_length=220 | sequence_SO=chromosome | SO=protein_coding_gene | is_pseudo=false	4.93052e+06	352180
81_1	TGGT1_213067-t26_1-p1	13.3026	NA	50129	AAMETTAALEDVR;EVETLSVR;LGSAVDHHLAR;LTPEQQLQIVR;NAAVSLAQQLR	1;1;1;1;1	5	5	0.1195	25143;11596;19158;23731;19002	| transcript=TGGT1_213067-t26_1 | gene=TGGT1_213067 | organism=Toxoplasma_gondii_GT1 | gene_product=hypothetical protein | transcript_product=hypothetical protein | location=TGGT1_chrV:709637-710995(-) | protein_length=452 | sequence_SO=chromosome | SO=protein_coding_gene | is_pseudo=false	2.54313e+06	87694.1
431_1	TGGT1_309752-t26_1-p1	13.4964	NA	53355.3	EVGFDKPVVLR;FAVASTAK;GAGGPILIGSAR;LNFDDNAGFR;MPIDINQGISEPR	1;1;1;1;1	5	5	0.1084	21847;7297;15671;18929;27478	| transcript=TGGT1_309752-t26_1 | gene=TGGT1_309752 | organism=Toxoplasma_gondii_GT1 | gene_product=putative succinate-Coenzyme A ligase, beta subunit | transcript_product=putative succinate-Coenzyme A ligase, beta subunit | location=TGGT1_chrXI:749202-752425(+) | protein_length=498 | sequence_SO=chromosome | SO=protein_coding_gene | is_pseudo=false	2.17123e+06	60311.9
322_1	TGGT1_248480-t26_1-p1	13.6759	NA	21670.9	ELLTLEEK;HIVDIPSFMVR;LGLLGESEQK;VFQGTALLR;VQYALAK	1;1;1;1;1	5	5	0.2394	12839;23399;15860;13729;7244	| transcript=TGGT1_248480-t26_1 | gene=TGGT1_248480 | organism=Toxoplasma_gondii_GT1 | gene_product=ribosomal protein RPS9 | transcript_product=ribosomal protein RPS9 | location=TGGT1_chrXII:3816916-3818776(+) | protein_length=188 | sequence_SO=chromosome | SO=protein_coding_gene | is_pseudo=false	1.41179e+07	1.28344e+06
31_1	TGGT1_297710-t26_1-p1	14.675	NA	62401.7	AGGVSQLLVDFHR;EAAPVSSTQVQR;LLQLSHDR;SSLGLFDDFVNSR;TTTSPYETYELTLR	1;1;1;1;1	5	5	0.1077	25712;22248;13064;27146;30923	| transcript=TGGT1_297710-t26_1 | gene=TGGT1_297710 | organism=Toxoplasma_gondii_GT1 | gene_product=hypothetical protein | transcript_product=hypothetical protein | location=TGGT1_chrII:1908191-1913070(+) | protein_length=557 | sequence_SO=chromosome | SO=protein_coding_gene | is_pseudo=false	858717	26834.9
228_1	TGGT1_254720-t26_1-p1	14.7208	NA	28508.9	APPVPPR;IPYGGAAPPR;MFPNLHYR;MGPSDISTHVR;QRPVFMEGVR	1;1;1;1;1	5	26	0.1723	5676;5677;5675;5674;5673;5680;5672;5679;13538;13539;15988;15987;15989;15986;16510;15984;15985;16511;16018;20521;19965;19964;20619;20620;20587;20018	| transcript=TGGT1_254720-t26_1 | gene=TGGT1_254720 | organism=Toxoplasma_gondii_GT1 | gene_product=dense granule protein GRA8 | transcript_product=dense granule protein GRA8 | location=TGGT1_chrIII:1884681-1885484(+) | protein_length=267 | sequence_SO=chromosome | SO=protein_coding_gene | is_pseudo=false	7.4395e+07	7.4395e+06
71_1	TGGT1_305980-t26_1-p1	13.4455	NA	66737.6	GEAPVEVQLTDAQTK;GVMDGEPGR;LLLQQFK;TAGSPASLPPFLR;VDPTGVGNHAR	1;1;1;1;1	5	6	0.0862	29666;11121;10243;23404;17453;17452	| transcript=TGGT1_305980-t26_1 | gene=TGGT1_305980 | organism=Toxoplasma_gondii_GT1 | gene_product=pyruvate dehydrogenase complex subunit PDH-E3I | transcript_product=pyruvate dehydrogenase complex subunit PDH-E3I | location=TGGT1_chrIX:5486775-5490424(+) | protein_length=638 | sequence_SO=chromosome | SO=protein_coding_gene | is_pseudo=false	4.3257e+06	154489
221_1	TGGT1_286680-t26_1-p1	14.2641	NA	39245	ETFDWSSVAR;HAIAAYYATTGDK;LFSSGGPDVPPLEAVTQR;SVEVQDFQNR;WSDPSYLQTVAR	1;1;1;1;1	5	5	0.1745	19886;25259;33111;20711;26304	| transcript=TGGT1_286680-t26_1 | gene=TGGT1_286680 | organism=Toxoplasma_gondii_GT1 | gene_product=hypothetical protein | transcript_product=hypothetical protein | location=TGGT1_chrV:1582245-1583330(+) | protein_length=361 | sequence_SO=chromosome | SO=protein_coding_gene | is_pseudo=false	1.55482e+06	74039.3
133_1	TGGT1_215220-t26_1-p1	14.596	NA	55078.8	ASVAFQGDDAR;ENVSVASQGDDAR;MLDFASLFKPGH;QEDGSFNLQSIQR;TEEITEGAEAR	1;1;1;1;1	5	6	0.1195	17893;24389;24794;24793;28605;20161	| transcript=TGGT1_215220-t26_1 | gene=TGGT1_215220 | organism=Toxoplasma_gondii_GT1 | gene_product=hypothetical protein | transcript_product=hypothetical protein | location=TGGT1_chrX:6716950-6719044(+) | protein_length=502 | sequence_SO=chromosome | SO=protein_coding_gene | is_pseudo=false	2.77644e+06	75038.9
131_1	TGGT1_237180-t26_1-p1	13.6486	NA	29165.1	ASAAFVDMWR;QQLAFEYHQLER;QQQLEAMVEQHR;RQEEVTLHLK;SAFNYMYEYK	1;1;1;1;1	5	5	0.2118	18438;29329;28120;21646;23449	| transcript=TGGT1_237180-t26_1 | gene=TGGT1_237180 | organism=Toxoplasma_gondii_GT1 | gene_product=hypothetical protein | transcript_product=hypothetical protein | location=TGGT1_chrX:5659103-5659870(-) | protein_length=255 | sequence_SO=chromosome | SO=protein_coding_gene | is_pseudo=false	1.54641e+06	90965.1
268_1	TGGT1_208030-t26_1-p1	12.8522	NA	62979.9	EFCDFGGSIR;LDLSCVHSDNK;MQLYSSPGDR;TGVTGVTVGPR;YLGDMTGSR	1;1;1;1;1	5	5	0.0879	19545;22717;18435;14840;13557	| transcript=TGGT1_208030-t26_1 | gene=TGGT1_208030 | organism=Toxoplasma_gondii_GT1 | gene_product=microneme protein MIC4 | transcript_product=microneme protein MIC4 | location=TGGT1_chrIb:547335-549077(+) | protein_length=580 | sequence_SO=chromosome | SO=protein_coding_gene | is_pseudo=false	9.32303e+06	423774
327_1	TGGT1_291890-t26_1-p1	13.1818	NA	48641.5	GFGNNVEVAWR;HYTEEEGIR;LAVVLDYTR;TGGGPPSQPPEMQQPADR	1;1;1;1	4	5	0.1031	21562;21531;17804;15015;32909	| transcript=TGGT1_291890-t26_1 | gene=TGGT1_291890 | organism=Toxoplasma_gondii_GT1 | gene_product=microneme protein MIC1 | transcript_product=microneme protein MIC1 | location=TGGT1_chrIX:4200849-4203191(-) | protein_length=456 | sequence_SO=chromosome | SO=protein_coding_gene | is_pseudo=false	5.21252e+06	217188
59_1	TGGT1_254880-t26_1-p1	11.2324	NA	81810.4	GYPHEIEDIWR;TTFSSSVEKPDTEK;VPQDVVDILTER;VTAVSSVR	1;1;1;1	4	4	0.0602	26099;29248;25345;8049	| transcript=TGGT1_254880-t26_1 | gene=TGGT1_254880 | organism=Toxoplasma_gondii_GT1 | gene_product=Alpha-galactosidase | transcript_product=Alpha-galactosidase | location=TGGT1_chrIII:1983229-1990947(+) | protein_length=747 | sequence_SO=chromosome | SO=protein_coding_gene | is_pseudo=false	1.24993e+06	26594.2
458_1	TGGT1_239010-t26_1-p1	12.6626	NA	70716.1	DSVPPLTVPVGEGVR;LLVLPGSPSR;QRPLSPLTPSDQLLFGER;TTGPVAYGTEPAHEASVNVPR	1;1;1;1	4	5	0.0934	28613;14702;35279;36046;36047	| transcript=TGGT1_239010-t26_1 | gene=TGGT1_239010 | organism=Toxoplasma_gondii_GT1 | gene_product=hypothetical protein | transcript_product=hypothetical protein | location=TGGT1_chrVI:386043-388100(-) | protein_length=685 | sequence_SO=chromosome | SO=protein_coding_gene | is_pseudo=false	2.19937e+06	81458.1
132_1	TGGT1_243730-t26_1-p1	11.0693	NA	37678.2	ILLLDDDR;LLGEELTR;NIPIYFVTFSDK;TAISVHSGGSAR	1;1;1;1	4	5	0.1133	12769;11537;26870;18098;18100	| transcript=TGGT1_243730-t26_1 | gene=TGGT1_243730 | organism=Toxoplasma_gondii_GT1 | gene_product=rhoptry protein ROP9 | transcript_product=rhoptry protein ROP9 | location=TGGT1_chrVI:2733555-2736099(+) | protein_length=353 | sequence_SO=chromosome | SO=protein_coding_gene | is_pseudo=false	783954	37331.2
153_1	TGGT1_255260-t26_1-p1	11.026	NA	62980.4	ISPFPMELLEK;NNFLEDVPTEK;NYGFYYVDTTGEGK;YPFVYDSK	1;1;1;1	4	5	0.0773	23146;23144;23196;30081;14105	| transcript=TGGT1_255260-t26_1 | gene=TGGT1_255260 | organism=Toxoplasma_gondii_GT1 | gene_product=apical membrane antigen AMA1 | transcript_product=apical membrane antigen AMA1 | location=TGGT1_chrVIIb:4856406-4860874(+) | protein_length=569 | sequence_SO=chromosome | SO=protein_coding_gene | is_pseudo=false	2.31031e+06	96262.8
73_1	TGGT1_216860-t26_1-p1	10.8508	NA	49083	DFFLKPELLR;DVQNIFMATPK;GVEDVVVGR;IMVATDLFGR	1;1;1;1	4	5	0.0922	22414;22415;21976;11496;17461	| transcript=TGGT1_216860-t26_1 | gene=TGGT1_216860 | organism=Toxoplasma_gondii_GT1 | gene_product=DEAD (Asp-Glu-Ala-Asp) box polypeptide DDX39 | transcript_product=DEAD (Asp-Glu-Ala-Asp) box polypeptide DDX39 | location=TGGT1_chrXI:5764687-5768776(+) | protein_length=434 | sequence_SO=chromosome | SO=protein_coding_gene | is_pseudo=false	2.01558e+06	83982.7
119_1	TGGT1_215360-t26_1-p1	14.2232	NA	43303.3	AQITELGSHVPDESVDETPSR;LSDGSGQSSVAGSLR;VSGEVHLSSR;YFFPAATTVLNDR	1;1;1;1	4	4	0.1509	36845;26263;15737;28486	| transcript=TGGT1_215360-t26_1 | gene=TGGT1_215360 | organism=Toxoplasma_gondii_GT1 | gene_product=hypothetical protein | transcript_product=hypothetical protein | location=TGGT1_chrX:6816137-6817312(+) | protein_length=391 | sequence_SO=chromosome | SO=protein_coding_gene | is_pseudo=false	668155	25698.3
186_1	TGGT1_227810-t26_1-p1	11.3728	NA	58170.8	DGQLFLGGFQHVR;GAPSAQLTAYFPVTG;VFATPEGDTSLPYTMER;VLQLAANLER	1;1;1;1	4	5	0.1046	27572;27571;27720;33486;17611	| transcript=TGGT1_227810-t26_1 | gene=TGGT1_227810 | organism=Toxoplasma_gondii_GT1 | gene_product=rhoptry kinase family protein ROP11 (incomplete catalytic triad) | transcript_product=rhoptry kinase family protein ROP11 (incomplete catalytic triad) | location=TGGT1_chrX:715479-717059(+) | protein_length=526 | sequence_SO=chromosome | SO=protein_coding_gene | is_pseudo=false	1.07286e+06	38316.4
307_1	TGGT1_218240-t26_1-p1	10.7113	NA	132498	APSPVTGEAAATASADR;QSAWLSLWK;QSVSWLPSFLSK;SPSQANLVHSGNK	1;1;1;1	4	4	0.0408	29460;17318;25185;24148	| transcript=TGGT1_218240-t26_1 | gene=TGGT1_218240 | organism=Toxoplasma_gondii_GT1 | gene_product=hypothetical protein | transcript_product=hypothetical protein | location=TGGT1_chrXII:1592419-1596488(-) | protein_length=1249 | sequence_SO=chromosome | SO=protein_coding_gene | is_pseudo=false	177310	2770.46
152_1	TGGT1_204400-t26_1-p1	11.4287	NA	62107.4	EAYPGDVFYLHSR;IVDVPIGPGLLGR;TAVAVDAIINQK;TQTSTEEVGR	1;1;1;1	4	5	0.0832	29194;29193;23211;21358;16966	| transcript=TGGT1_204400-t26_1 | gene=TGGT1_204400 | organism=Toxoplasma_gondii_GT1 | gene_product=putative ATPase synthase subunit alpha | transcript_product=putative ATPase synthase subunit alpha | location=TGGT1_chrVIIa:1716199-1723634(+) | protein_length=577 | sequence_SO=chromosome | SO=protein_coding_gene | is_pseudo=false	5.12584e+06	134891
97_4	TGGT1_279100-t26_1-p1	12.2284	NA	47964.5	ANAAAVEAAITR;APSEQQQPSESEPPAEVPMTPDPLTLR;AQPPQEPEPPTR;ATMLGIVGAVSEYNK;HSSESLFPR;IPLTATELSAESQEIQER;LPLLGAGHFR;NVQAPAGVADASQEAGDVVEER;QDGFTPLYDPSPSK;QPGTLVEIDSGR;RHSSESLFPR;TPWGEVKPVEAIR	0;1;1;0;0;0;0;0;1;1;0;0	4	5	0.3793	18571;39588;24369;24370;29178;29430;29179;15339;34755;34752;16111;16110;16112;16113;36493;36494;36492;28854;22228;20528;27775;27776	| transcript=TGGT1_279100-t26_1 | gene=TGGT1_279100 | organism=Toxoplasma_gondii_GT1 | gene_product=hypothetical protein | transcript_product=hypothetical protein | location=AAQM03000427:32-1883(+) | protein_length=435 | sequence_SO=contig | SO=protein_coding_gene | is_pseudo=false	8.49871e+06	386305
257_1	TGGT1_220240-t26_1-p1	11.7517	NA	54078.2	EPPQSQEQHPQAPSGEGTR;GDLTRPSGSSDDASQVLGR;GMQQEGPVGGSSSPEQGGR;SPPSPSPLQGPR	1;1;1;1	4	5	0.1312	35338;33515;33028;32846;20660	| transcript=TGGT1_220240-t26_1 | gene=TGGT1_220240 | organism=Toxoplasma_gondii_GT1 | gene_product=hypothetical protein | transcript_product=hypothetical protein | location=TGGT1_chrV:140178-141758(-) | protein_length=526 | sequence_SO=chromosome | SO=protein_coding_gene | is_pseudo=false	5.16983e+06	206793
296_1	TGGT1_263700-t26_1-p1	12.3821	NA	16291.5	AATGEEGEAQGSGLGPATR;ELGISAVHVK;IEDVTPIPTDSTR;TPGPGAQSALR	1;1;1;1	4	4	0.3397	31951;15104;26866;15180	| transcript=TGGT1_263700-t26_1 | gene=TGGT1_263700 | organism=Toxoplasma_gondii_GT1 | gene_product=ribosomal protein RPS14 | transcript_product=ribosomal protein RPS14 | location=TGGT1_chrVIIb:359504-361231(+) | protein_length=156 | sequence_SO=chromosome | SO=protein_coding_gene | is_pseudo=false	4.5362e+06	567024
64_1	TGGT1_276140-t26_1-p1	11.5967	NA	61704.9	DAVLLIFANK;MLNEDELR;NISFTVWDVGGQDK;TTILYK	1;1;1;1	4	4	0.069	16848;14133;29369;5778	| transcript=TGGT1_276140-t26_1 | gene=TGGT1_276140 | organism=Toxoplasma_gondii_GT1 | gene_product=ADP ribosylation factor ARF1 | transcript_product=ADP ribosylation factor ARF1 | location=TGGT1_chrIII:108590-111506(-) | protein_length=551 | sequence_SO=chromosome | SO=protein_coding_gene | is_pseudo=false	2.81304e+06	72129.3
192_1	TGGT1_237015-t26_1-p1	14.3112	NA	29340.7	AEGTEEEDADTAAR;FSVMSWQSSERPPR;SGLDESTSTTSR;VPGLQVWDRPPEYTDGGAPGSG	1;1;1;1	4	4	0.2348	27356;31163;21290;36780	| transcript=TGGT1_237015-t26_1 | gene=TGGT1_237015 | organism=Toxoplasma_gondii_GT1 | gene_product=hypothetical protein | transcript_product=hypothetical protein | location=TGGT1_chrX:5566838-5567632(-) | protein_length=264 | sequence_SO=chromosome | SO=protein_coding_gene | is_pseudo=false	4.28674e+06	329749
189_1	TGGT1_200360-t26_1-p1	12.6626	NA	20232.6	LASLVLATFGSVR;LDLGAAVSQDGR;LGRPGDSPGYYVEAK;QHEGEVTDLEYDQR	1;1;1;1	4	6	0.2903	24004;20021;30008;31471;31267;31470	| transcript=TGGT1_200360-t26_1 | gene=TGGT1_200360 | organism=Toxoplasma_gondii_GT1 | gene_product=hypothetical protein | transcript_product=hypothetical protein | location=TGGT1_chrVIII:6800991-6801551(+) | protein_length=186 | sequence_SO=chromosome | SO=protein_coding_gene | is_pseudo=false	6.28034e+06	628034
10_1	TGGT1_272660-t26_1-p1	11.1082	NA	28019.4	DDAALEAGAR;GLDFPLSFR;HGVVVSSPEK;STPSAVETAR	1;1;1;1	4	4	0.1512	13236;15071;14695;14110	| transcript=TGGT1_272660-t26_1 | gene=TGGT1_272660 | organism=Toxoplasma_gondii_GT1 | gene_product=hypothetical protein | transcript_product=hypothetical protein | location=TGGT1_chrVIII:3808733-3810272(+) | protein_length=258 | sequence_SO=chromosome | SO=protein_coding_gene | is_pseudo=false	642006	45857.6
218_1	TGGT1_232710-t26_1-p1	11.2691	NA	29352.4	GIFPLQNVFIR;IGDPFLK;KVQAESGEAQNTLTAETK;LMELHGEAEDVGR	1;1;1;1	4	4	0.1892	23152;7167;33400;27125	| transcript=TGGT1_232710-t26_1 | gene=TGGT1_232710 | organism=Toxoplasma_gondii_GT1 | gene_product=ribosomal protein RPS3A | transcript_product=ribosomal protein RPS3A | location=TGGT1_chrVIII:2231374-2232762(+) | protein_length=259 | sequence_SO=chromosome | SO=protein_coding_gene | is_pseudo=false	0	0
391_1	TGGT1_271050-t26_1-p1	11.5065	NA	18968.7	CVAEAGAPAGR;KLTTVLPGAVLTAK;LTTVLPGAVLTAK;NNDGSSAPTPK	1;1;1;1	4	5	0.1935	15307;26035;26034;22616;16342	| transcript=TGGT1_271050-t26_1 | gene=TGGT1_271050 | organism=Toxoplasma_gondii_GT1 | gene_product=SAG-related sequence SRS34A | transcript_product=SAG-related sequence SRS34A | location=TGGT1_chrVIII:4754604-4755164(+) | protein_length=186 | sequence_SO=chromosome | SO=protein_coding_gene | is_pseudo=false	5.55958e+06	427660
89_1	TGGT1_218280-t26_1-p1	11.207	NA	50480.4	APIPVPYEQFSR;FNSNSSISEDAK;MGSDWAANLK;VGWQYLFR	1;1;1;1	4	4	0.0901	25829;22998;16478;15662	| transcript=TGGT1_218280-t26_1 | gene=TGGT1_218280 | organism=Toxoplasma_gondii_GT1 | gene_product=putative eukaryotic porin | transcript_product=putative eukaryotic porin | location=TGGT1_chrXII:1568398-1573590(+) | protein_length=466 | sequence_SO=chromosome | SO=protein_coding_gene | is_pseudo=false	1.25806e+06	62902.8
252_1	TGGT1_237500-t26_1-p1	12.4995	NA	97263.3	GMTWSGVAALLK;LDEVWSPASTISR;SVALALNSLFSR;TSNAPAHPEVVELAPR	1;1;1;1	4	4	0.0583	21073;27255;22413;31088	| transcript=TGGT1_237500-t26_1 | gene=TGGT1_237500 | organism=Toxoplasma_gondii_GT1 | gene_product=protein phosphatase 2C domain-containing protein | transcript_product=protein phosphatase 2C domain-containing protein | location=TGGT1_chrX:5812463-5820984(+) | protein_length=909 | sequence_SO=chromosome | SO=protein_coding_gene | is_pseudo=false	2.31506e+06	38584.4
86_1	TGGT1_245670-t26_1-p1	11.9645	NA	67445.4	GHSVADPDEMR;LGYASDETIAATR;SGNQTGDFSSPDR;STATPAVWQR	1;1;1;1	4	4	0.074	20458;24920;24914;17231	| transcript=TGGT1_245670-t26_1 | gene=TGGT1_245670 | organism=Toxoplasma_gondii_GT1 | gene_product=pyruvate dehydrogenase complex subunit PDH-E1Alpha | transcript_product=pyruvate dehydrogenase complex subunit PDH-E1Alpha | location=TGGT1_chrXII:2396583-2400897(+) | protein_length=635 | sequence_SO=chromosome | SO=protein_coding_gene | is_pseudo=false	6.81552e+06	219856
65_1	TGGT1_242330-t26_1-p1	12.1404	NA	21599.3	ESSNAYAIK;HAFEIIHLMTDK;QAVDVSPLR;VNQAIYLICTGAR	1;1;1;1	4	4	0.224	13077;27106;13129;27688	| transcript=TGGT1_242330-t26_1 | gene=TGGT1_242330 | organism=Toxoplasma_gondii_GT1 | gene_product=ribosomal protein RPS5 | transcript_product=ribosomal protein RPS5 | location=TGGT1_chrVI:1882939-1884008(-) | protein_length=192 | sequence_SO=chromosome | SO=protein_coding_gene | is_pseudo=false	1.33255e+06	111046
13_3	TGGT1_360830-t26_1-p1	12.881	NA	40492.2	CVSQVESILVAPK;EFCSSEVIIR;EMLASIDTLK;ENSIDPTKPLAER;FASSTAPMFITGR;HMAAGENQPSFIK;IENCSIIEGTGNFDK;LKPLATYCSVHNPEISFK;LNSLNFDLCK;TDGPVIQLPNAR;TMALTVSLLR	0;0;1;0;1;0;1;1;0;0;0	4	7	0.3703	26526;21266;17386;17901;27481;27506;27483;25404;25778;26914;26517;31196;35736;35737;20797;22534;22510;17394	| transcript=TGGT1_360830-t26_1 | gene=TGGT1_360830 | organism=Toxoplasma_gondii_GT1 | gene_product=nucleoside-triphosphatase | transcript_product=nucleoside-triphosphatase | location=AAQM03000066:41-1153(+) | protein_length=370 | sequence_SO=contig | SO=protein_coding_gene | is_pseudo=false	6.86207e+06	343104
108_1	TGGT1_215160-t26_1-p1	11.2848	NA	31156.1	DMEQHLHFVR;FVQNFR;IIPHYYASFTHR;VQVAAISENR	1;1;1;1	4	6	0.1413	23342;7773;28284;28286;28283;16301	| transcript=TGGT1_215160-t26_1 | gene=TGGT1_215160 | organism=Toxoplasma_gondii_GT1 | gene_product=hypothetical protein | transcript_product=hypothetical protein | location=TGGT1_chrX:6680496-6681765(+) | protein_length=269 | sequence_SO=chromosome | SO=protein_coding_gene | is_pseudo=false	1.78382e+07	1.11489e+06
260_1	TGGT1_248700-t26_1-p1	11.1268	NA	29775.3	EAAVGSLASSPR;NVPAPVDVYTIQK;VVDVPFVHYR;YVEVPVPSHFVTLQK	1;1;1;1	4	5	0.1805	18178;26874;20977;20976;31757	| transcript=TGGT1_248700-t26_1 | gene=TGGT1_248700 | organism=Toxoplasma_gondii_GT1 | gene_product=alveolin domain containing intermediate filament IMC12 | transcript_product=alveolin domain containing intermediate filament IMC12 | location=TGGT1_chrXII:4033434-4035280(+) | protein_length=277 | sequence_SO=chromosome | SO=protein_coding_gene | is_pseudo=false	3.7146e+06	285739
242_1	TGGT1_240600-t26_1-p1	11.8976	NA	72178.4	GYSSPYFLVGEDR;IMIGASTETEQK;IVADIEAAAK;YEDSINAVR	1;1;1;1	4	5	0.066	27951;23247;23250;13605;15593	| transcript=TGGT1_240600-t26_1 | gene=TGGT1_240600 | organism=Toxoplasma_gondii_GT1 | gene_product=putative chaperonin cpn60 | transcript_product=putative chaperonin cpn60 | location=TGGT1_chrVI:1306402-1309981(+) | protein_length=667 | sequence_SO=chromosome | SO=protein_coding_gene | is_pseudo=false	4.35133e+06	124324
317_1	TGGT1_220270-t26_1-p1	11.425	NA	48614.2	EMPAVMVR;EVPEAAITEQGFDIVSPPGTLR;IIEVPQVDVVDAVRPK;SYEENMWR	1;1;1;1	4	4	0.1216	11585;37184;32158;17158	| transcript=TGGT1_220270-t26_1 | gene=TGGT1_220270 | organism=Toxoplasma_gondii_GT1 | gene_product=alveolin domain containing intermediate filament IMC6 | transcript_product=alveolin domain containing intermediate filament IMC6 | location=TGGT1_chrV:152699-154033(-) | protein_length=444 | sequence_SO=chromosome | SO=protein_coding_gene | is_pseudo=false	1.04069e+06	47303.9
337_1	TGGT1_227280-t26_1-p1	11.7517	NA	24226.7	AVILSLATSAAIGGR;KVEEELSLLR;QPFMSSVK;VEEELSLLR	1;1;1;1	4	10	0.1486	25739;20546;20547;20548;11322;11789;11320;16330;16328;16337	| transcript=TGGT1_227280-t26_1 | gene=TGGT1_227280 | organism=Toxoplasma_gondii_GT1 | gene_product=dense granule protein GRA3 | transcript_product=dense granule protein GRA3 | location=TGGT1_chrX:956231-956899(-) | protein_length=222 | sequence_SO=chromosome | SO=protein_coding_gene | is_pseudo=false	1.08556e+07	1.35695e+06
36_1	TGGT1_263520-t26_1-p1	11.8953	NA	38713.3	LHLSDVDEAHR;LPQYPAATYPQNHVFWDPDTK;QPPAAGDVPAR;YAGAAAGAETIQR	1;1;1;1	4	5	0.1595	22811;22809;37914;16030;22436	| transcript=TGGT1_263520-t26_1 | gene=TGGT1_263520 | organism=Toxoplasma_gondii_GT1 | gene_product=microtubule associated protein SPM1 | transcript_product=microtubule associated protein SPM1 | location=TGGT1_chrVIIb:473105-475119(+) | protein_length=351 | sequence_SO=chromosome | SO=protein_coding_gene | is_pseudo=false	1.53972e+06	69987.3
206_1	TGGT1_318525-t26_1-p1	12.0525	NA	127845	EGVDATETQDAEK;GAGGADAAETQDAEK;LVQAVEEALK;TSPGPASPASGSGR	1;1;1;1	4	4	0.044	25578;25521;16727;20902	| transcript=TGGT1_318525-t26_1 | gene=TGGT1_318525 | organism=Toxoplasma_gondii_GT1 | gene_product=hypothetical protein | transcript_product=hypothetical protein | location=TGGT1_chrIV:1192489-1200329(-) | protein_length=1182 | sequence_SO=chromosome | SO=protein_coding_gene | is_pseudo=false	258858	3595.25
148_1	TGGT1_232130-t26_1-p1	10.3187	NA	48780.5	DGTLWAINR;GPGPQMGPPR;LWAVTENNEVGK;RPPSVFFINITHDPEGR	1;1;1;1	4	4	0.1053	14894;13418;24720;34328	| transcript=TGGT1_232130-t26_1 | gene=TGGT1_232130 | organism=Toxoplasma_gondii_GT1 | gene_product=hypothetical protein | transcript_product=hypothetical protein | location=TGGT1_chrVIII:1876792-1879382(+) | protein_length=456 | sequence_SO=chromosome | SO=protein_coding_gene | is_pseudo=false	2.50789e+06	86478.9
350_1	TGGT1_320050-t26_1-p1	12.2284	NA	35319.6	IICQVVYSTIEGDR;ILGLHVADYMR;VLATAESTELPR;VLLDVGIVR	1;1;1;1	4	5	0.1484	30634;22729;22730;22696;13109	| transcript=TGGT1_320050-t26_1 | gene=TGGT1_320050 | organism=Toxoplasma_gondii_GT1 | gene_product=ribosomal protein RPL5 | transcript_product=ribosomal protein RPL5 | location=TGGT1_chrIV:494655-497683(+) | protein_length=310 | sequence_SO=chromosome | SO=protein_coding_gene | is_pseudo=false	1.51819e+06	75909.7
227_1	TGGT1_210690-t26_1-p1	11.8074	NA	28938.3	GSIVGPDLAVLNLVLVK;LLPFFEK;LNLANPQAGMQK;MGAEVAGDSIGDEFK	1;1;1;1	4	4	0.1992	31339;10373;22643;28662	| transcript=TGGT1_210690-t26_1 | gene=TGGT1_210690 | organism=Toxoplasma_gondii_GT1 | gene_product=ribosomal protein RPS6 | transcript_product=ribosomal protein RPS6 | location=TGGT1_chrIV:2087216-2087986(+) | protein_length=256 | sequence_SO=chromosome | SO=protein_coding_gene | is_pseudo=false	1.62594e+06	135495
310_1	TGGT1_308970-t26_1-p1	11.7183	NA	38188.8	QESGCHVSLR;QGLPAGAWK;YKPPTHDFGDAVVPFIAR;YSPTTVHFLLVPEIAR	1;1;1;1	4	5	0.155	19054;11436;34936;32821;32820	| transcript=TGGT1_308970-t26_1 | gene=TGGT1_308970 | organism=Toxoplasma_gondii_GT1 | gene_product=hypothetical protein | transcript_product=hypothetical protein | location=TGGT1_chrXI:373848-374876(+) | protein_length=342 | sequence_SO=chromosome | SO=protein_coding_gene | is_pseudo=false	3.33433e+06	222289
200_1	TGGT1_270510-t26_1-p1	11.2368	NA	74871	FEILGMTDAAK;LAALLDGGEASVEK;LENILAEPFAR;VSYTEAIDVLK	1;1;1;1	4	4	0.0695	19840;25035;22255;21223	| transcript=TGGT1_270510-t26_1 | gene=TGGT1_270510 | organism=Toxoplasma_gondii_GT1 | gene_product=asparaginyl-tRNA synthetase (NOB+tRNA synthase) | transcript_product=asparaginyl-tRNA synthetase (NOB+tRNA synthase) | location=TGGT1_chrVIII:5218409-5221722(+) | protein_length=676 | sequence_SO=chromosome | SO=protein_coding_gene | is_pseudo=false	1.0293e+06	23393.1
336_1	TGGT1_204020-t26_1-p1	13.1818	NA	28237.1	LRPLDFAER;MPEGTVVSNVEEK;NAALTIGNILPLNK;TSGTYATIVGHSDDGSK	1;1;1;1	4	7	0.2038	17237;17236;26202;26629;27056;31184;31185	| transcript=TGGT1_204020-t26_1 | gene=TGGT1_204020 | organism=Toxoplasma_gondii_GT1 | gene_product=ribosomal protein RPL8 | transcript_product=ribosomal protein RPL8 | location=TGGT1_chrVIIa:1947745-1950214(+) | protein_length=260 | sequence_SO=chromosome | SO=protein_coding_gene | is_pseudo=false	1.35157e+07	901047
364_1	TGGT1_271930-t26_1-p1	13.1818	NA	26127.8	GDTEQQEPHDFTYWDK;LPTESYVAPPVYIR;SEEHDEPTVAPEPVHTAMHQR;WTSFLPETQQDTAFYGR	1;1;1;1	4	4	0.2906	34532;29948;37495;35143	| transcript=TGGT1_271930-t26_1 | gene=TGGT1_271930 | organism=Toxoplasma_gondii_GT1 | gene_product=hypothetical protein | transcript_product=hypothetical protein | location=TGGT1_chrVIII:4274565-4276322(+) | protein_length=234 | sequence_SO=chromosome | SO=protein_coding_gene | is_pseudo=false	736411	66946.5
266_1	TGGT1_289380-t26_1-p1	12.6593	NA	100166	AAVTLQEIISGAAR;AVAELAATNAGTEK;HLTSILTR;MLPIFFVK	1;1;1;1	4	4	0.0478	25737;24351;11833;13451	| transcript=TGGT1_289380-t26_1 | gene=TGGT1_289380 | organism=Toxoplasma_gondii_GT1 | gene_product=hypothetical protein | transcript_product=hypothetical protein | location=TGGT1_chrIX:3052104-3057458(+) | protein_length=921 | sequence_SO=chromosome | SO=protein_coding_gene | is_pseudo=false	335638	6712.76
381_1	TGGT1_215980-t26_1-p1	7.87075	NA	24450.4	ALISILEGMR;LTTSATVR;LYESVLAFR	1;1;1	3	3	0.1286	17327;9008;16657	| transcript=TGGT1_215980-t26_1 | gene=TGGT1_215980 | organism=Toxoplasma_gondii_GT1 | gene_product=hypothetical protein | transcript_product=hypothetical protein | location=TGGT1_chrXI:6414554-6415186(+) | protein_length=210 | sequence_SO=chromosome | SO=protein_coding_gene | is_pseudo=false	2.99408e+07	2.30314e+06
329_1	TGGT1_230410-t26_1-p1	8.4761	NA	30443.7	HLTVNDLPLGR;IAPDFTADAVMPNGEIQK;TAPAEGGIGQLR	1;1;1	3	3	0.1449	21116;33516;18961	| transcript=TGGT1_230410-t26_1 | gene=TGGT1_230410 | organism=Toxoplasma_gondii_GT1 | gene_product=peroxiredoxin PRX3 | transcript_product=peroxiredoxin PRX3 | location=TGGT1_chrVIII:753559-755687(-) | protein_length=283 | sequence_SO=chromosome | SO=protein_coding_gene | is_pseudo=false	1.22109e+06	71828.8
24_1	TGGT1_257680-t26_1-p1	8.75026	NA	24108.3	LPNPADVLGPMDK;QLGLAPSYADK;SGDNLDYASFQK	1;1;1	3	3	0.169	24899;18746;24322	| transcript=TGGT1_257680-t26_1 | gene=TGGT1_257680 | organism=Toxoplasma_gondii_GT1 | gene_product=myosin light chain MLC1 | transcript_product=myosin light chain MLC1 | location=TGGT1_chrVIIb:3843366-3845688(+) | protein_length=213 | sequence_SO=chromosome | SO=protein_coding_gene | is_pseudo=false	8.37437e+06	761306
118_1	TGGT1_217740-t26_1-p1	8.3351	NA	38985.9	AIADALAEGGVSHLICVAR;HAMAQIPANR;NITVNAIAPGFIR	1;1;1	3	4	0.1117	33567;16999;17523;25413	| transcript=TGGT1_217740-t26_1 | gene=TGGT1_217740 | organism=Toxoplasma_gondii_GT1 | gene_product=3-ketoacyl-(acyl-carrier-protein) reductase | transcript_product=3-ketoacyl-(acyl-carrier-protein) reductase | location=TGGT1_chrXII:2024723-2028460(+) | protein_length=376 | sequence_SO=chromosome | SO=protein_coding_gene | is_pseudo=false	326160	17166.3
157_1	TGGT1_209170-t26_1-p1	8.32582	NA	45478.1	APVLQPAPWLQLR;ELPGLDVR;TLWPVFEQYR	1;1;1	3	3	0.0745	27942;10508;24150	| transcript=TGGT1_209170-t26_1 | gene=TGGT1_209170 | organism=Toxoplasma_gondii_GT1 | gene_product=hypothetical protein | transcript_product=hypothetical protein | location=TGGT1_chrIb:1108738-1109988(-) | protein_length=416 | sequence_SO=chromosome | SO=protein_coding_gene | is_pseudo=false	2.09893e+06	83957.2
45_1	TGGT1_312050-t26_1-p1	8.48893	NA	24194.3	GAAGALLVYDITR;LQIWDTAGQESFR;YIIIGDTGVGK	1;1;1	3	3	0.1729	23590;29133;17883	| transcript=TGGT1_312050-t26_1 | gene=TGGT1_312050 | organism=Toxoplasma_gondii_GT1 | gene_product=putative small GTPase Rab2 | transcript_product=putative small GTPase Rab2 | location=TGGT1_chrXI:2359586-2364079(+) | protein_length=214 | sequence_SO=chromosome | SO=protein_coding_gene | is_pseudo=false	2.32035e+06	128908
456_1	TGGT1_206610-t26_1-p1	8.4248	NA	96795.3	AVSTYGAATAGAPDTR;LEAMVQELK;TGTLDAPAGNPSVR	1;1;1	3	3	0.042	28388;15398;24618	| transcript=TGGT1_206610-t26_1 | gene=TGGT1_206610 | organism=Toxoplasma_gondii_GT1 | gene_product=pyruvate dehydrogenase complex subunit PDH-E2 | transcript_product=pyruvate dehydrogenase complex subunit PDH-E2 | location=TGGT1_chrVIIa:755999-763930(-) | protein_length=929 | sequence_SO=chromosome | SO=protein_coding_gene | is_pseudo=false	1.56897e+06	38267.7
110_2	TGGT1_266960-t26_1-p1	9.08334	NA	50041	AGPFGQLFRPDNFVFGQTGAGNNWAK;AILMDLEPGTMDSVR;ALSVPELTQQMFDAK;EVDEQMLNVQNK;FPGQLNSDLR;GHYTEGAELIDSVLDVVR;IMETFSVFPSPK;INVFYNEATGGR;KLAVNLIPFPR;LAVNLIPFPR;LHFFLIGFAPLTSR;NSSYFVEWIPNNMK;VREEYPDR;VSDQFTAMFR;YLTASAMFR	0;0;1;0;0;0;0;0;0;0;0;0;0;1;1	3	6	0.4143	39217;30783;30553;30957;30959;31166;27312;26933;18242;18245;18241;34175;34174;25296;24214;22117;17992;30172;30171;31774;31581;31598;15489;15488;20013;20577;15342	| transcript=TGGT1_266960-t26_1 | gene=TGGT1_266960 | organism=Toxoplasma_gondii_GT1 | gene_product=beta-tubulin | transcript_product=beta-tubulin | location=TGGT1_chrIX:705551-707606(-) | protein_length=449 | sequence_SO=chromosome | SO=protein_coding_gene | is_pseudo=false	1.72679e+06	82228.1
407_1	TGGT1_311430-t26_1-p1	8.99537	NA	31911.7	FEGIFMSK;LEVAEESGEK;QNIVPIVEDAR	1;1;1	3	3	0.0957	12365;16421;21676	| transcript=TGGT1_311430-t26_1 | gene=TGGT1_311430 | organism=Toxoplasma_gondii_GT1 | gene_product=fibrillarin | transcript_product=fibrillarin | location=TGGT1_chrXI:2031325-2032910(-) | protein_length=303 | sequence_SO=chromosome | SO=protein_coding_gene | is_pseudo=false	1.08576e+06	60319.9
52_1	TGGT1_203290-t26_1-p1	8.99537	NA	35892.5	GATDDDVAVDK;LPTFYLLQR;STGGDIWRPR	1;1;1	3	3	0.0909	16897;18371;18173	| transcript=TGGT1_203290-t26_1 | gene=TGGT1_203290 | organism=Toxoplasma_gondii_GT1 | gene_product=hypothetical protein | transcript_product=hypothetical protein | location=TGGT1_chrVIIa:2516966-2517958(-) | protein_length=330 | sequence_SO=chromosome | SO=protein_coding_gene | is_pseudo=false	2.58549e+06	136079
134_1	TGGT1_224850-t26_1-p1	8.03233	NA	82645.3	FQGVNLYIK;QLFEPFGSITSAK;SLDTLNYTVIK	1;1;1	3	3	0.0429	16139;26369;22094	| transcript=TGGT1_224850-t26_1 | gene=TGGT1_224850 | organism=Toxoplasma_gondii_GT1 | gene_product=putative polyadenylate binding protein | transcript_product=putative polyadenylate binding protein | location=TGGT1_chrX:2687512-2689821(+) | protein_length=769 | sequence_SO=chromosome | SO=protein_coding_gene | is_pseudo=false	530636	15161
11_1	TGGT1_252360-t26_1-p1	8.99537	NA	60814.5	SQEEEESVHGSPAGTLSR;TNAHLEDTVTR;VMDVDENQEYALK	1;1;1	3	3	0.0785	33366;21770;29190	| transcript=TGGT1_252360-t26_1 | gene=TGGT1_252360 | organism=Toxoplasma_gondii_GT1 | gene_product=rhoptry kinase family protein ROP24 (incomplete catalytic triad) | transcript_product=rhoptry kinase family protein ROP24 (incomplete catalytic triad) | location=TGGT1_chrIII:494762-496369(+) | protein_length=535 | sequence_SO=chromosome | SO=protein_coding_gene | is_pseudo=false	1.64428e+06	60899.4
92_1	TGGT1_297880-t26_1-p1	10.1247	NA	24137.8	GLLQLFTEK;QGLGGVLGK;SWTDAAHLQIMQLSSSSAR	1;1;1	3	4	0.1689	14999;8340;35617;35618	| transcript=TGGT1_297880-t26_1 | gene=TGGT1_297880 | organism=Toxoplasma_gondii_GT1 | gene_product=dense granule protein DG32 | transcript_product=dense granule protein DG32 | location=TGGT1_chrII:2069382-2070384(-) | protein_length=219 | sequence_SO=chromosome | SO=protein_coding_gene | is_pseudo=false	1.06687e+07	820666
174_1	TGGT1_219820-t26_1-p1	8.51277	NA	34428.5	EGIPPDQQR;ESTLHLVLR;TLSDYNIQK	1;1;1	3	5	0.0879	14716;14715;15636;15635;16127	| transcript=TGGT1_219820-t26_1 | gene=TGGT1_219820 | organism=Toxoplasma_gondii_GT1 | gene_product=putative polyubiquitin UbC | transcript_product=putative polyubiquitin UbC | location=TGGT1_chrXII:557673-558596(-) | protein_length=307 | sequence_SO=chromosome | SO=protein_coding_gene | is_pseudo=false	1.28555e+07	459125
199_1	TGGT1_218560-t26_1-p1	7.48862	NA	364964	IGYPVMIK;LGGIPVGVVAVETR;QPLGVATPSGR	1;1;1	3	3	0.0097	11714;24908;16173	| transcript=TGGT1_218560-t26_1 | gene=TGGT1_218560 | organism=Toxoplasma_gondii_GT1 | gene_product=acetyl-coA carboxylase ACC2 | transcript_product=acetyl-coA carboxylase ACC2 | location=TGGT1_chrXII:1367542-1396474(-) | protein_length=3400 | sequence_SO=chromosome | SO=protein_coding_gene | is_pseudo=false	4.14035e+06	24071.8
184_1	TGGT1_259010-t26_1-p1	8.15771	NA	44922.3	FMDFIATEK;LSAADSLEDLR;MASEFR	1;1;1	3	3	0.0657	16772;19639;5803	| transcript=TGGT1_259010-t26_1 | gene=TGGT1_259010 | organism=Toxoplasma_gondii_GT1 | gene_product=putative vacuolar ATP synthase subunit d | transcript_product=putative vacuolar ATP synthase subunit d | location=TGGT1_chrVIIb:2988734-2994961(-) | protein_length=396 | sequence_SO=chromosome | SO=protein_coding_gene | is_pseudo=false	1.73096e+06	78680.1
451_1	TGGT1_200010-t26_1-p1	8.69455	NA	45171	GEEASLEAFIR;LSAEEEAVQR;VENQIAELAVLR	1;1;1	3	3	0.0799	20727;17745;24599	| transcript=TGGT1_200010-t26_1 | gene=TGGT1_200010 | organism=Toxoplasma_gondii_GT1 | gene_product=hypothetical protein | transcript_product=hypothetical protein | location=TGGT1_chrXII:2184571-2186156(-) | protein_length=413 | sequence_SO=chromosome | SO=protein_coding_gene | is_pseudo=false	2.11197e+06	111156
382_1	TGGT1_308860-t26_1-p1	8.75248	NA	69523.7	LAGAPGPSIVIPATSLLSK;LFETENQLEK;NMQFLLYPGFLEQR	1;1;1	3	3	0.0657	32316;21585;32103	| transcript=TGGT1_308860-t26_1 | gene=TGGT1_308860 | organism=Toxoplasma_gondii_GT1 | gene_product=hypothetical protein | transcript_product=hypothetical protein | location=TGGT1_chrXI:267813-271388(-) | protein_length=654 | sequence_SO=chromosome | SO=protein_coding_gene | is_pseudo=false	332986	12332.8
156_1	TGGT1_229670-t26_1-p1	7.91836	NA	15791.8	ITAFVPR;SGHAVGDIPGVR;VAGASLLALFK	1;1;1	3	3	0.2098	7598;18806;16409	| transcript=TGGT1_229670-t26_1 | gene=TGGT1_229670 | organism=Toxoplasma_gondii_GT1 | gene_product=ribosomal protein RPS23 | transcript_product=ribosomal protein RPS23 | location=TGGT1_chrVIII:368147-371053(+) | protein_length=143 | sequence_SO=chromosome | SO=protein_coding_gene | is_pseudo=false	5.32791e+06	532791
191_1	TGGT1_269690-t26_1-p1	7.45669	NA	94234.6	LSQTGEITR;RLEVEVANK;TQILALLQER	1;1;1	3	3	0.0324	13717;15287;19475	| transcript=TGGT1_269690-t26_1 | gene=TGGT1_269690 | organism=Toxoplasma_gondii_GT1 | gene_product=hypothetical protein | transcript_product=hypothetical protein | location=TGGT1_chrVIII:5679281-5681878(+) | protein_length=865 | sequence_SO=chromosome | SO=protein_coding_gene | is_pseudo=false	293514	5870.29
111_1	TGGT1_239260-t26_1-p1	9.73594	NA	11432.4	DNIQGITKPAIR;DSVTYTEHAR;VFLENIIK	1;1;1	3	4	0.2913	23755;23752;19240;12896	| transcript=TGGT1_239260-t26_1 | gene=TGGT1_239260 | organism=Toxoplasma_gondii_GT1 | gene_product=histone H4 | transcript_product=histone H4 | location=TGGT1_chrVI:491746-492057(-) | protein_length=103 | sequence_SO=chromosome | SO=protein_coding_gene | is_pseudo=false	5.56462e+06	927437
298_1	TGGT1_227970-t26_1-p1	8.17528	NA	25144.9	HISASLEQGQK;QAIAHIQENHAAGPGYR;TGEQLTVPATTFPTFSFSK	1;1;1	3	3	0.2	19896;32705;35331	| transcript=TGGT1_227970-t26_1 | gene=TGGT1_227970 | organism=Toxoplasma_gondii_GT1 | gene_product=histone family DNA-binding protein | transcript_product=histone family DNA-binding protein | location=TGGT1_chrX:610022-611286(+) | protein_length=235 | sequence_SO=chromosome | SO=protein_coding_gene | is_pseudo=false	181493	13961
402_1	TGGT1_232830-t26_1-p1	8.40096	NA	101084	FAPLYFIK;IIVGPEGAQNFLDNDK;LVDSNTGNEVEK	1;1;1	3	3	0.0396	13544;31604;23164	| transcript=TGGT1_232830-t26_1 | gene=TGGT1_232830 | organism=Toxoplasma_gondii_GT1 | gene_product=putative vacuolar proton translocating ATPase subunit A | transcript_product=putative vacuolar proton translocating ATPase subunit A | location=TGGT1_chrVIII:2275918-2280585(-) | protein_length=909 | sequence_SO=chromosome | SO=protein_coding_gene | is_pseudo=false	496543	10794.4
97_1	TGGT1_220950-t26_1-p1	8.99537	NA	35598	ANAEGTSLAITR;FFGPSHHFGGFTPLYDPAPDK;FFGPSHHFGGFTPLYDPAPDKR;LPLLGGGIFR;LVELDTGVASPVFAR;TYSLAYK	1;0;0;1;0;1	3	5	0.1976	20095;20131;37232;37230;37231;37922;37921;37920;14812;14813;29494;29493;8891	| transcript=TGGT1_220950-t26_1 | gene=TGGT1_220950 | organism=Toxoplasma_gondii_GT1 | gene_product=hypothetical protein | transcript_product=hypothetical protein | location=TGGT1_chrII:72817-74397(+) | protein_length=334 | sequence_SO=chromosome | SO=protein_coding_gene | is_pseudo=false	2.46771e+07	2.05643e+06
97_3	TGGT1_410370-t26_1-p1	8.69455	NA	47709.4	ANAAAVEAAITR;AQPPQEPEPPTRPR;ATMLGIVGAVSEYNK;HSSESLFPR;IPLTATELSAESQEIQER;LPLLGAGHFR;NVQAPAGVADASQEAGDVVEER;RHSSESLFPR;RPGTLVEIDSGR;TPWGEVKPVEAIR;VATVDAGTNR	0;1;0;0;0;0;0;0;1;0;1	3	3	0.3126	18571;29878;29178;29430;29179;15339;34755;34752;16111;16110;16112;16113;36493;36494;36492;20528;23035;27775;27776;13696	| transcript=TGGT1_410370-t26_1 | gene=TGGT1_410370 | organism=Toxoplasma_gondii_GT1 | gene_product=putative transmembrane protein | transcript_product=putative transmembrane protein | location=AAQM03000265:733-2584(+) | protein_length=435 | sequence_SO=contig | SO=protein_coding_gene | is_pseudo=false	8.35827e+06	379921
97_2	TGGT1_410360-t26_1-p1	9.08334	NA	38055.5	AQRPQDPEPPAPR;FFGPSHHFGGFTPLYDPAPDK;FFGPSHHFGGFTPLYDPAPDKR;HSSESLFPR;LTPEELSQHSQR;LVELDTGVASPVFAR;NVQAPAGVADASQEAGDVVEER;RHSSESLFPR;TEEQAFALGPPR	1;0;0;0;1;0;0;0;1	3	6	0.2994	27199;27198;37232;37230;37231;37922;37921;37920;15339;26365;26366;29494;29493;36493;36494;36492;20528;23460;23462	| transcript=TGGT1_410360-t26_1 | gene=TGGT1_410360 | organism=Toxoplasma_gondii_GT1 | gene_product=putative transmembrane protein | transcript_product=putative transmembrane protein | location=TGGT1_chrII:71310-72374(+) | protein_length=354 | sequence_SO=chromosome | SO=protein_coding_gene | is_pseudo=false	3.27681e+07	2.34058e+06
93_1	TGGT1_246220-t26_1-p1	8.69455	NA	86452.2	LWAVSVLEK;SPDAVDSEASSDHGR;VAFEATLVELGR	1;1;1	3	3	0.0444	14874;28749;23182	| transcript=TGGT1_246220-t26_1 | gene=TGGT1_246220 | organism=Toxoplasma_gondii_GT1 | gene_product=hypothetical protein | transcript_product=hypothetical protein | location=TGGT1_chrXII:2685072-2688871(-) | protein_length=811 | sequence_SO=chromosome | SO=protein_coding_gene | is_pseudo=false	205034	4659.86
422_1	TGGT1_211260-t26_1-p1	7.8422	NA	47795.6	ESVDPQFLK;LLYLVNFGAAR;NLSPTLAAFLVK	1;1;1	3	3	0.0736	15455;21191;22289	| transcript=TGGT1_211260-t26_1 | gene=TGGT1_211260 | organism=Toxoplasma_gondii_GT1 | gene_product=rhoptry kinase family protein ROP26 (incomplete catalytic triad) | transcript_product=rhoptry kinase family protein ROP26 (incomplete catalytic triad) | location=TGGT1_chrIV:1816280-1817587(-) | protein_length=435 | sequence_SO=chromosome | SO=protein_coding_gene | is_pseudo=false	232666	10115.9
212_1	TGGT1_309930-t26_1-p1	8.83823	NA	108517	FGLYTDSGSR;FWGDNQGIFANVVAPGR;NVTINLSELQK	1;1;1	3	3	0.0387	16793;32880;21846	| transcript=TGGT1_309930-t26_1 | gene=TGGT1_309930 | organism=Toxoplasma_gondii_GT1 | gene_product=melibiase subfamily protein | transcript_product=melibiase subfamily protein | location=TGGT1_chrXI:871310-877489(-) | protein_length=982 | sequence_SO=chromosome | SO=protein_coding_gene | is_pseudo=false	548536	12756.6
14_1	TGGT1_291630-t26_1-p1	8.4761	NA	25652.9	EELAAHLENIK;LYGSLLNTLMK;QGGLPTDPAQFR	1;1;1	3	3	0.1447	22091;21645;22690	| transcript=TGGT1_291630-t26_1 | gene=TGGT1_291630 | organism=Toxoplasma_gondii_GT1 | gene_product=hypothetical protein | transcript_product=hypothetical protein | location=TGGT1_chrIX:4111452-4112159(-) | protein_length=235 | sequence_SO=chromosome | SO=protein_coding_gene | is_pseudo=false	692469	38470.5
302_1	TGGT1_309120-t26_1-p1	8.99537	NA	45719.6	ALMSNADLSR;GPLVVYAEDNGVTR;VDSLNLLQLAPGGALGR	1;1;1	3	4	0.0986	15993;16514;27957;31170	| transcript=TGGT1_309120-t26_1 | gene=TGGT1_309120 | organism=Toxoplasma_gondii_GT1 | gene_product=ribosomal protein RPL4 | transcript_product=ribosomal protein RPL4 | location=TGGT1_chrXI:476484-477734(-) | protein_length=416 | sequence_SO=chromosome | SO=protein_coding_gene | is_pseudo=false	2.59729e+06	99895.8
12_1	TGGT1_262670-t26_1-p1	7.78796	NA	21316.6	ADPTLQQK;ALPSNIQIIR;STGEILAVNEIR	1;1;1	3	3	0.1639	10569;17537;23095	| transcript=TGGT1_262670-t26_1 | gene=TGGT1_262670 | organism=Toxoplasma_gondii_GT1 | gene_product=ribosomal protein RPL18A | transcript_product=ribosomal protein RPL18A | location=TGGT1_chrVIIb:1067095-1069205(+) | protein_length=183 | sequence_SO=chromosome | SO=protein_coding_gene | is_pseudo=false	2.17726e+06	145151
42_1	TGGT1_258870B-t26_1-p1	8.99537	NA	52078.7	CTVGGGYLPVR;GFVVPVADMVAAVK;GTVVSVPASWLIVK;QYAANVLSQK;SLAEEPLDGQQAAAR;WMDWASGR	0;0;1;1;0;1	3	4	0.1525	19247;26211;25807;27134;17426;29251;29250;29249;29252;13827;14257	| transcript=TGGT1_258870B-t26_1 | gene=TGGT1_258870B | organism=Toxoplasma_gondii_GT1 | gene_product=hypothetical protein | transcript_product=hypothetical protein | location=TGGT1_chrVIIb:3077592-3081353(-) | protein_length=472 | sequence_SO=chromosome | SO=protein_coding_gene | is_pseudo=false	5.09297e+06	188629
127_1	TGGT1_295360-t26_1-p1	7.56567	NA	29531.3	SFVFSEEK;TIVDEIQDR;VSIQITPER	1;1;1	3	3	0.097	12751;16358;14800	| transcript=TGGT1_295360-t26_1 | gene=TGGT1_295360 | organism=Toxoplasma_gondii_GT1 | gene_product=hypothetical protein | transcript_product=hypothetical protein | location=TGGT1_chrIa:1791407-1792949(+) | protein_length=268 | sequence_SO=chromosome | SO=protein_coding_gene | is_pseudo=false	661781	41361.3
239_1	TGGT1_263220-t26_1-p1	9.08334	NA	82568.8	LPNYFISIDGR;TLVSILK;VQSELAIWEYVPR	1;1;1	3	3	0.0414	22897;6743;29735	| transcript=TGGT1_263220-t26_1 | gene=TGGT1_263220 | organism=Toxoplasma_gondii_GT1 | gene_product=rhoptry kinase family protein ROP21 | transcript_product=rhoptry kinase family protein ROP21 | location=TGGT1_chrVIIb:673016-679152(+) | protein_length=749 | sequence_SO=chromosome | SO=protein_coding_gene | is_pseudo=false	156856	3647.81
308_1	TGGT1_238250-t26_1-p1	9.17131	NA	11400.6	EELQNVVSAQR;QVAGFAPYER;REELQNVVSAQR	1;1;1	3	4	0.2178	22249;17931;26491;26490	| transcript=TGGT1_238250-t26_1 | gene=TGGT1_238250 | organism=Toxoplasma_gondii_GT1 | gene_product=ribosomal protein RPL36 | transcript_product=ribosomal protein RPL36 | location=TGGT1_chrVI:154936-156110(+) | protein_length=101 | sequence_SO=chromosome | SO=protein_coding_gene | is_pseudo=false	4.76023e+06	680033
273_1	TGGT1_245460-t26_1-p1	8.75026	NA	23447.5	LDTGNYSWSSQK;LLGVVYNASNNELVR;NSIVAIDATPFK	1;1;1	3	4	0.1902	25392;25393;30766;22333	| transcript=TGGT1_245460-t26_1 | gene=TGGT1_245460 | organism=Toxoplasma_gondii_GT1 | gene_product=ribosomal protein RPS8 | transcript_product=ribosomal protein RPS8 | location=TGGT1_chrXII:2220293-2224095(-) | protein_length=205 | sequence_SO=chromosome | SO=protein_coding_gene | is_pseudo=false	1.13852e+06	87578.5
278_1	TGGT1_308840-t26_1-p1	8.69455	NA	38013.6	CAIGTVTLPVDLMEK;DSQTVTCAYGSASNADVHR;QNLPPVDK	1;1;1	3	3	0.1167	30547;35077;10932	| transcript=TGGT1_308840-t26_1 | gene=TGGT1_308840 | organism=Toxoplasma_gondii_GT1 | gene_product=SAG-related sequence SRS51 | transcript_product=SAG-related sequence SRS51 | location=TGGT1_chrXI:258885-259967(+) | protein_length=360 | sequence_SO=chromosome | SO=protein_coding_gene | is_pseudo=false	598345	49862
351_1	TGGT1_310780-t26_1-p1	8.99537	NA	36260.8	DSSSSESTVTPADEAASESEEGDK;GILTGLGVAATLAAAAAAAK;KGILTGLGVAATLAAAAAAAK	1;1;1	3	3	0.1304	37599;31374;32781	| transcript=TGGT1_310780-t26_1 | gene=TGGT1_310780 | organism=Toxoplasma_gondii_GT1 | gene_product=dense granule protein GRA4 | transcript_product=dense granule protein GRA4 | location=TGGT1_chrXI:1552761-1553798(-) | protein_length=345 | sequence_SO=chromosome | SO=protein_coding_gene | is_pseudo=false	906105	151018
1_1	TGGT1_310750-t26_1-p1	8.28361	NA	64935.7	DIQAETTYLWIR;MVTFAIGR;QGQQPQRPAPAGQVPQAGQPAPAR	1;1;1	3	3	0.0732	28391;10399;37698	| transcript=TGGT1_310750-t26_1 | gene=TGGT1_310750 | organism=Toxoplasma_gondii_GT1 | gene_product=emp24/gp25L/p24 family protein | transcript_product=emp24/gp25L/p24 family protein | location=TGGT1_chrXI:1533084-1537096(+) | protein_length=601 | sequence_SO=chromosome | SO=protein_coding_gene | is_pseudo=false	177246	7385.27
444_1	TGGT1_288380-t26_1-p1	8.64879	NA	81881.5	APFDLFETR;ELISNASDALDK;SLTNDWEDPLAVK	1;1;1	3	3	0.048	16594;22323;27919	| transcript=TGGT1_288380-t26_1 | gene=TGGT1_288380 | organism=Toxoplasma_gondii_GT1 | gene_product=heat shock protein HSP90 | transcript_product=heat shock protein HSP90 | location=TGGT1_chrIX:2294323-2298742(+) | protein_length=708 | sequence_SO=chromosome | SO=protein_coding_gene | is_pseudo=false	579252	13791.7
375_1	TGGT1_310010-t26_1-p1	7.96971	NA	127462	LLWGTIIAEK;SPTPSPAPTPAVSTSTTPAK;YMQESVK	1;1;1	3	3	0.032	18150;33323;10031	| transcript=TGGT1_310010-t26_1 | gene=TGGT1_310010 | organism=Toxoplasma_gondii_GT1 | gene_product=rhoptry neck protein RON1 | transcript_product=rhoptry neck protein RON1 | location=TGGT1_chrXI:969238-974493(+) | protein_length=1158 | sequence_SO=chromosome | SO=protein_coding_gene | is_pseudo=false	0	0
460_1	TGGT1_208560-t26_1-p1	8.14302	NA	72285.6	AASPQEALTTVLR;ALYEIAEQR;GVLSGWFR	1;1;1	3	3	0.0448	24648;16485;11259	| transcript=TGGT1_208560-t26_1 | gene=TGGT1_208560 | organism=Toxoplasma_gondii_GT1 | gene_product=carrier superfamily protein | transcript_product=carrier superfamily protein | location=TGGT1_chrIb:794791-800321(-) | protein_length=670 | sequence_SO=chromosome | SO=protein_coding_gene | is_pseudo=false	1.74118e+06	44645.6
120_1	TGGT1_201780-t26_1-p1	8.92843	NA	82566.7	ADWGQLATAIKPMLK;ELGGIVTVLAVGHYVK;QLAAHAVLEMPYK	1;1;1	3	5	0.0572	30511;30676;30677;27510;27509	| transcript=TGGT1_201780-t26_1 | gene=TGGT1_201780 | organism=Toxoplasma_gondii_GT1 | gene_product=microneme protein MIC2 | transcript_product=microneme protein MIC2 | location=TGGT1_chrVIIa:3693727-3696991(-) | protein_length=769 | sequence_SO=chromosome | SO=protein_coding_gene | is_pseudo=false	321850	15326.2
162_1	TGGT1_288720-t26_1-p1	9.08334	NA	24785	ESNVATAVTALR;IVSDGVGAK;VDIGQILMSIR	1;1;1	3	4	0.1448	21005;8903;8904;21895	| transcript=TGGT1_288720-t26_1 | gene=TGGT1_288720 | organism=Toxoplasma_gondii_GT1 | gene_product=ribosomal protein RPL10 | transcript_product=ribosomal protein RPL10 | location=TGGT1_chrIX:2518172-2520490(-) | protein_length=221 | sequence_SO=chromosome | SO=protein_coding_gene | is_pseudo=false	1.71587e+06	114391
160_1	TGGT1_291960-t26_1-p1	7.96893	NA	57868.4	EQPLGPPSGIPR;IFPLPGGFEGEQK;LSLENFLLR	1;1;1	3	3	0.0648	21520;26206;16884	| transcript=TGGT1_291960-t26_1 | gene=TGGT1_291960 | organism=Toxoplasma_gondii_GT1 | gene_product=rhoptry kinase family protein ROP40 (incomplete catalytic triad) | transcript_product=rhoptry kinase family protein ROP40 (incomplete catalytic triad) | location=TGGT1_chrIX:4241532-4244563(+) | protein_length=525 | sequence_SO=chromosome | SO=protein_coding_gene | is_pseudo=false	1.71749e+06	61339
392_1	TGGT1_230160-t26_1-p1	8.56407	NA	15835	FPGWAWVGYHHR;SAEVVYATGLK;VQVYTYQPATVR	1;1;1	3	3	0.2465	28447;17942;26371	| transcript=TGGT1_230160-t26_1 | gene=TGGT1_230160 | organism=Toxoplasma_gondii_GT1 | gene_product=hypothetical protein | transcript_product=hypothetical protein | location=TGGT1_chrVIII:647435-648305(-) | protein_length=142 | sequence_SO=chromosome | SO=protein_coding_gene | is_pseudo=false	1.8464e+06	167855
394_1	TGGT1_300100-t26_1-p1	8.4761	NA	166341	EVLHEEYESR;TVDEELPEDLK;VATQDFLK	1;1;1	3	3	0.0196	22781;22722;11260	| transcript=TGGT1_300100-t26_1 | gene=TGGT1_300100 | organism=Toxoplasma_gondii_GT1 | gene_product=rhoptry neck protein RON2 | transcript_product=rhoptry neck protein RON2 | location=TGGT1_chrXII:175560-186129(-) | protein_length=1479 | sequence_SO=chromosome | SO=protein_coding_gene | is_pseudo=false	987130	13903.2
7_1	TGGT1_250955-t26_1-p1	8.99537	NA	67452.9	AVEAALLQR;GNDPSPTPATQR;GTLLGSSVALPDVGR	1;1;1	3	3	0.057	12707;21293;26838	| transcript=TGGT1_250955-t26_1 | gene=TGGT1_250955 | organism=Toxoplasma_gondii_GT1 | gene_product=KRUF family protein | transcript_product=KRUF family protein | location=AAQM03000395:2809-5775(+) | protein_length=632 | sequence_SO=contig | SO=protein_coding_gene | is_pseudo=false	291005	8558.97
74_1	TGGT1_299050-t26_1-p1	9.30094	NA	22254.8	EQEQAVEKPSVEGVK;FVLDLLR;NTHATVQAIK	1;1;1	3	4	0.1641	30710;30709;9807;16172	| transcript=TGGT1_299050-t26_1 | gene=TGGT1_299050 | organism=Toxoplasma_gondii_GT1 | gene_product=ribosomal protein RPL17 | transcript_product=ribosomal protein RPL17 | location=TGGT1_chrIII:2205438-2207707(-) | protein_length=195 | sequence_SO=chromosome | SO=protein_coding_gene | is_pseudo=false	414447	37677
61_1	TGGT1_243950-t26_1-p1	8.17969	NA	30202.8	DLQMVSVGLR;QHGTGLIEVR;VINTTTGTR	1;1;1	3	3	0.107	17266;17026;12514	| transcript=TGGT1_243950-t26_1 | gene=TGGT1_243950 | organism=Toxoplasma_gondii_GT1 | gene_product=putative prohibitin | transcript_product=putative prohibitin | location=TGGT1_chrVI:2820162-2822544(+) | protein_length=271 | sequence_SO=chromosome | SO=protein_coding_gene | is_pseudo=false	3.69888e+07	1.94678e+06
443_1	TGGT1_248340-t26_1-p1	8.78252	NA	25981.4	LILVGDGGVGK;SNYNFEKPFLWLAR;YIPTLGVEVHPLK	1;1;1	3	3	0.1659	14351;32234;27391	| transcript=TGGT1_248340-t26_1 | gene=TGGT1_248340 | organism=Toxoplasma_gondii_GT1 | gene_product=GTP-binding nuclear protein ran/tc4 | transcript_product=GTP-binding nuclear protein ran/tc4 | location=TGGT1_chrXII:3749189-3752256(+) | protein_length=229 | sequence_SO=chromosome | SO=protein_coding_gene | is_pseudo=false	2.27367e+06	142104
244_1	TGGT1_216720-t26_1-p1	8.99537	NA	20024.2	FLEWHSSHK;LLFLGTRPLAYENDLNDR;LPGPVEVPPLYGSFK	1;1;1	3	3	0.2295	18985;35854;29882	| transcript=TGGT1_216720-t26_1 | gene=TGGT1_216720 | organism=Toxoplasma_gondii_GT1 | gene_product=hypothetical protein | transcript_product=hypothetical protein | location=TGGT1_chrXI:5865264-5865815(+) | protein_length=183 | sequence_SO=chromosome | SO=protein_coding_gene | is_pseudo=false	1.47577e+06	134161
105_1	TGGT1_237230-t26_1-p1	8.48893	NA	23891.6	ASDDTAADALETNDSSDNYGPRPPK;ESLVGFETGK;RPQQVGGGSDYGLHDGYPVR	1;1;1	3	4	0.2582	38378;15602;36106;36105	| transcript=TGGT1_237230-t26_1 | gene=TGGT1_237230 | organism=Toxoplasma_gondii_GT1 | gene_product=hypothetical protein | transcript_product=hypothetical protein | location=TGGT1_chrX:5688823-5690440(-) | protein_length=213 | sequence_SO=chromosome | SO=protein_coding_gene | is_pseudo=false	2.29034e+06	176180
288_1	TGGT1_263040-t26_1-p1	8.23785	NA	23986.1	AFEPLLLLGK;DILVAYDR;VSGGGYVAQIYAIR	1;1;1	3	3	0.1517	16760;12562;27091	| transcript=TGGT1_263040-t26_1 | gene=TGGT1_263040 | organism=Toxoplasma_gondii_GT1 | gene_product=ribosomal protein RPS16 | transcript_product=ribosomal protein RPS16 | location=TGGT1_chrVIIb:830975-832663(+) | protein_length=211 | sequence_SO=chromosome | SO=protein_coding_gene | is_pseudo=false	584892	36555.7
324_1	TGGT1_275440-t26_1-p1	11.1661	NA	23338.5	RSPQEPSGDGGGNDAGNNAGNGGNEGR;SPQEPSGDGGGNDAGNNAGNGGNEGR;YSSVQEPQAK	1;1;1	3	6	0.1659	38161;37468;37462;37461;37469;17897	| transcript=TGGT1_275440-t26_1 | gene=TGGT1_275440 | organism=Toxoplasma_gondii_GT1 | gene_product=dense granule protein GRA6 | transcript_product=dense granule protein GRA6 | location=TGGT1_chrX:7158307-7158999(-) | protein_length=223 | sequence_SO=chromosome | SO=protein_coding_gene | is_pseudo=false	8.76414e+06	973794
397_1	TGGT1_239100-t26_1-p1	7.79791	NA	22573.4	AFVVFVPHAVYQK;HVVLVAQR;TMLPLDFK	1;1;1	3	4	0.148	28293;28294;11268;12564	| transcript=TGGT1_239100-t26_1 | gene=TGGT1_239100 | organism=Toxoplasma_gondii_GT1 | gene_product=ribosomal protein RPS7 | transcript_product=ribosomal protein RPS7 | location=TGGT1_chrVI:457170-458270(+) | protein_length=196 | sequence_SO=chromosome | SO=protein_coding_gene | is_pseudo=false	1.33528e+06	102713
161_1	TGGT1_258470-t26_1-p1	8.75026	NA	31687.5	EATPQSVSFLR;GGFVYNPHHPNMDFAR;VITPFHQTLPGYGK	1;1;1	3	4	0.1444	21109;33005;29278;29277	| transcript=TGGT1_258470-t26_1 | gene=TGGT1_258470 | organism=Toxoplasma_gondii_GT1 | gene_product=hypothetical protein | transcript_product=hypothetical protein | location=TGGT1_chrVIIb:3369823-3371292(+) | protein_length=284 | sequence_SO=chromosome | SO=protein_coding_gene | is_pseudo=false	859470	50557
204_1	TGGT1_261400-t26_1-p1	8.56081	NA	50389.4	GDDAMNSVSR;MASDPAMR;NAYTSLDEADAETK	1;1;1	3	3	0.0693	15058;9867;28699	| transcript=TGGT1_261400-t26_1 | gene=TGGT1_261400 | organism=Toxoplasma_gondii_GT1 | gene_product=hypothetical protein | transcript_product=hypothetical protein | location=TGGT1_chrVIIb:1743518-1746928(-) | protein_length=462 | sequence_SO=chromosome | SO=protein_coding_gene | is_pseudo=false	1.53507e+06	66742.3
432_1	TGGT1_221380-t26_1-p1	8.66229	NA	27241.7	AVTLAEVLK;DPGYQAPIDESLVK;EMKPEEITK	1;1;1	3	3	0.1296	11936;28811;16869	| transcript=TGGT1_221380-t26_1 | gene=TGGT1_221380 | organism=Toxoplasma_gondii_GT1 | gene_product=alba 1 | transcript_product=alba 1 | location=TGGT1_chrII:281451-282798(-) | protein_length=247 | sequence_SO=chromosome | SO=protein_coding_gene | is_pseudo=false	1.01597e+06	67731.5
53_1	TGGT1_269885B-t26_1-p1	10.5717	NA	62329	FFITSTYDPAEVADR;IPTQEEFATLK;QAAIDVWK;STPAADDLPTSR;TPYPDDLPIR	1;1;1;0;0	3	3	0.1004	31620;22374;11531;20967;19530	| transcript=TGGT1_269885B-t26_1 | gene=TGGT1_269885B | organism=Toxoplasma_gondii_GT1 | gene_product=rhoptry metalloprotease toxolysin TLN1 | transcript_product=rhoptry metalloprotease toxolysin TLN1 | location=TGGT1_chrVIII:5568343-5570523(+) | protein_length=558 | sequence_SO=chromosome | SO=protein_coding_gene | is_pseudo=false	3.24607e+06	92744.7
15_1	TGGT1_215460-t26_1-p1	8.9074	NA	30356.1	LGYVEAKPTK;QFGVDILHPSR;VSDSQSIVVFGLK	1;1;1	3	3	0.1273	16915;22140;25187	| transcript=TGGT1_215460-t26_1 | gene=TGGT1_215460 | organism=Toxoplasma_gondii_GT1 | gene_product=ribosomal protein RPS24 | transcript_product=ribosomal protein RPS24 | location=TGGT1_chrX:6863478-6865141(-) | protein_length=267 | sequence_SO=chromosome | SO=protein_coding_gene | is_pseudo=false	795009	46765.2
338_1	TGGT1_245432-t26_1-p1	8.69455	NA	46038.6	LGVQAGSVLESHR;NQLAEYALLR;YEEETIR	1;1;1	3	4	0.073	24534;24533;19679;11784	| transcript=TGGT1_245432-t26_1 | gene=TGGT1_245432 | organism=Toxoplasma_gondii_GT1 | gene_product=hypothetical protein | transcript_product=hypothetical protein | location=TGGT1_chrXII:2190528-2192456(-) | protein_length=411 | sequence_SO=chromosome | SO=protein_coding_gene | is_pseudo=false	7.52123e+06	327010
243_1	TGGT1_294890-t26_1-p1	8.40096	NA	68894.3	GTLFAIAR;TGASLLSHLR;WGSLEPWEK	1;1;1	3	3	0.0429	9014;15186;17739	| transcript=TGGT1_294890-t26_1 | gene=TGGT1_294890 | organism=Toxoplasma_gondii_GT1 | gene_product=hypothetical protein | transcript_product=hypothetical protein | location=TGGT1_chrIa:1232009-1234201(+) | protein_length=630 | sequence_SO=chromosome | SO=protein_coding_gene | is_pseudo=false	1.16587e+06	31509.9
325_1	TGGT1_311690-t26_1-p1	10.2127	NA	45930.4	AGGATTPSAASSGAGDSDGGR;FQVQEVAQTPMGR;QMSPLLLGR	1;1;1	3	4	0.1031	31830;27978;28047;13999	| transcript=TGGT1_311690-t26_1 | gene=TGGT1_311690 | organism=Toxoplasma_gondii_GT1 | gene_product=UBA/TS-N domain-containing protein | transcript_product=UBA/TS-N domain-containing protein | location=TGGT1_chrXI:2169894-2173346(-) | protein_length=417 | sequence_SO=chromosome | SO=protein_coding_gene | is_pseudo=false	629110	33111.1
113_1	TGGT1_248140-t26_1-p1	10.1247	NA	38339.8	LEADQSLETVYR;VIFNLSDR;VLADAELVPPNEPLANR	1;1;1	3	3	0.1036	26335;12539;32547	| transcript=TGGT1_248140-t26_1 | gene=TGGT1_248140 | organism=Toxoplasma_gondii_GT1 | gene_product=hypothetical protein | transcript_product=hypothetical protein | location=TGGT1_chrXII:3618883-3620724(-) | protein_length=357 | sequence_SO=chromosome | SO=protein_coding_gene | is_pseudo=false	3.96102e+06	247564
55_1	TGGT1_235930-t26_1-p1	8.13907	NA	64225.9	ASGAILEYVGR;GGYGGGYGGGYGGR;LAIFGELR	1;1;1	3	3	0.0579	17877;21089;11177	| transcript=TGGT1_235930-t26_1 | gene=TGGT1_235930 | organism=Toxoplasma_gondii_GT1 | gene_product=domain K- type RNA binding proteins family protein | transcript_product=domain K- type RNA binding proteins family protein | location=TGGT1_chrX:5075263-5081044(+) | protein_length=570 | sequence_SO=chromosome | SO=protein_coding_gene | is_pseudo=false	646727	19021.4
332_1	TGGT1_239760-t26_1-p1	5.72542	NA	15064	DTVYELR;VFVTAELPFSK	1;1	2	2	0.1353	10417;21225	| transcript=TGGT1_239760-t26_1 | gene=TGGT1_239760 | organism=Toxoplasma_gondii_GT1 | gene_product=ribosomal protein RPL22 | transcript_product=ribosomal protein RPL22 | location=TGGT1_chrVI:893982-895795(-) | protein_length=133 | sequence_SO=chromosome | SO=protein_coding_gene | is_pseudo=false	628976	78622
387_1	TGGT1_411430-t26_1-p1	5.50697	NA	51475.3	FLNFDR;GPASSVPVTYAPR;GTADGAGVADETHQEPRPPLR;GTADGAGVADETHQEPRPPLRK;HILTAQLIR;LAANLQSK;LEYFALK;LHEATFAAAR;LLGESPEEAR;QRPLLDPSFHGLEAGDSFMR;SVVFLVR;VFTMGAENSR;VPASSTTTSASEGIFR	0;0;0;0;1;0;1;0;0;0;0;0;0	2	2	0.2993	7802;23090;23088;36218;36221;36216;36219;36220;36215;37047;37046;15537;8865;8900;10013;16294;16296;16741;16740;36786;36873;36874;36787;36976;36875;36868;36975;8096;17096;17620;17642;17072;17098;30032	| transcript=TGGT1_411430-t26_1 | gene=TGGT1_411430 | organism=Toxoplasma_gondii_GT1 | gene_product=rhoptry protein ROP5 | transcript_product=rhoptry protein ROP5 | location=AAQM03000489:189-1624(+) | protein_length=461 | sequence_SO=contig | SO=protein_coding_gene | is_pseudo=false	4.61329e+06	200578
136_1	TGGT1_273760-t26_1-p1	5.87132	NA	72247.2	IINEPTAAAIAYGLDK;NDAVEIIANDQGNR;NTTIPTK;TTPSYVAFTDTER	0;1;0;1	2	2	0.075	30754;28728;6769;27917	| transcript=TGGT1_273760-t26_1 | gene=TGGT1_273760 | organism=Toxoplasma_gondii_GT1 | gene_product=heat shock protein HSP70 | transcript_product=heat shock protein HSP70 | location=TGGT1_chrVIII:3285695-3287698(-) | protein_length=667 | sequence_SO=chromosome | SO=protein_coding_gene | is_pseudo=false	1.11499e+06	29341.7
117_1	TGGT1_230705-t26_1-p1	6.76681	NA	28525.4	TEDQVAFGESESDGAHAR;TTPDEGFVNSFPESR	1;1	2	2	0.1241	33408;31012	| transcript=TGGT1_230705-t26_1 | gene=TGGT1_230705 | organism=Toxoplasma_gondii_GT1 | gene_product=hypothetical protein | transcript_product=hypothetical protein | location=TGGT1_chrVIII:985569-986920(-) | protein_length=266 | sequence_SO=chromosome | SO=protein_coding_gene | is_pseudo=false	437333	25725.5
248_1	TGGT1_294790-t26_1-p1	5.63745	NA	37676.5	QLQDAQTAVLR;SQLNYLIPLNR	1;1	2	2	0.0627	21357;23886	| transcript=TGGT1_294790-t26_1 | gene=TGGT1_294790 | organism=Toxoplasma_gondii_GT1 | gene_product=hypothetical protein | transcript_product=hypothetical protein | location=TGGT1_chrIa:1130567-1131622(-) | protein_length=351 | sequence_SO=chromosome | SO=protein_coding_gene | is_pseudo=false	405988	22554.9
240_1	TGGT1_262730-t26_1-p1	6.11421	NA	76088	AVLQEAVLSEQR;IPTTELSSHR	1;1	2	2	0.0311	24282;18015	| transcript=TGGT1_262730-t26_1 | gene=TGGT1_262730 | organism=Toxoplasma_gondii_GT1 | gene_product=rhoptry protein ROP16 | transcript_product=rhoptry protein ROP16 | location=TGGT1_chrVIIb:1028456-1030579(-) | protein_length=707 | sequence_SO=chromosome | SO=protein_coding_gene | is_pseudo=false	2.38316e+06	76876.3
22_1	TGGT1_249340-t26_1-p1	5.419	NA	100038	EAASASSASPEGETR;TLNNEFLLQEMR	1;1	2	2	0.0288	26989;28372	| transcript=TGGT1_249340-t26_1 | gene=TGGT1_249340 | organism=Toxoplasma_gondii_GT1 | gene_product=hypothetical protein | transcript_product=hypothetical protein | location=TGGT1_chrXII:4401187-4404317(-) | protein_length=937 | sequence_SO=chromosome | SO=protein_coding_gene | is_pseudo=false	97872.5	2509.55
383_1	TGGT1_316250-t26_1-p1	5.63745	NA	44751.8	HTDTIELK;VTYSHVQHQGVLDYVESR	1;1	2	2	0.066	12307;35823	| transcript=TGGT1_316250-t26_1 | gene=TGGT1_316250 | organism=Toxoplasma_gondii_GT1 | gene_product=hypothetical protein | transcript_product=hypothetical protein | location=TGGT1_chrXI:5154312-5155496(-) | protein_length=394 | sequence_SO=chromosome | SO=protein_coding_gene | is_pseudo=false	1.49173e+06	78512
388_1	TGGT1_208740-t26_1-p1	7.1556	NA	66338.1	NTTPSENISSQMDSNK;YELESSPGGAGAWR	1;1	2	2	0.0493	31867;27708	| transcript=TGGT1_208740-t26_1 | gene=TGGT1_208740 | organism=Toxoplasma_gondii_GT1 | gene_product=putative microneme protein | transcript_product=putative microneme protein | location=TGGT1_chrIb:855333-858141(-) | protein_length=609 | sequence_SO=chromosome | SO=protein_coding_gene | is_pseudo=false	895222	27127.9
110_1	TGGT1_221620-t26_1-p1	6.02624	NA	50005	AGPFGQLFRPDNFVFGQTGAGNNWAK;AILMDLEPGTMDSVR;ALTVPELTQQMFDAK;EVDEQMLNVQNK;FPGQLNSDLR;GHYTEGAELIDSVLDVVR;IMETFSVFPSPK;INVFYNEATGGR;KLAVNLIPFPR;LAVNLIPFPR;LHFFLIGFAPLTSR;NSSYFVEWIPNNMK;VREEYPDR;VSEQFTAMFR	0;0;1;0;0;0;0;0;0;0;0;0;0;1	2	3	0.3942	39217;30783;30553;31134;27312;26933;18242;18245;18241;34175;34174;25296;24214;22117;17992;30172;30171;31774;31581;31598;15489;15488;20523;20992	| transcript=TGGT1_221620-t26_1 | gene=TGGT1_221620 | organism=Toxoplasma_gondii_GT1 | gene_product=putative beta-tubulin | transcript_product=putative beta-tubulin | location=TGGT1_chrII:472166-474503(-) | protein_length=449 | sequence_SO=chromosome | SO=protein_coding_gene | is_pseudo=false	3.02206e+06	143907
201_1	TGGT1_278870-t26_1-p1	5.08776	NA	216258	TGLLEQFLVK;VNVLDFPGLSR	1;1	2	2	0.0108	18291;20571	| transcript=TGGT1_278870-t26_1 | gene=TGGT1_278870 | organism=Toxoplasma_gondii_GT1 | gene_product=myosin F | transcript_product=myosin F | location=TGGT1_chrXII:5709485-5725053(+) | protein_length=1953 | sequence_SO=chromosome | SO=protein_coding_gene | is_pseudo=false	212709	1969.53
209_1	TGGT1_251870-t26_1-p1	6.02624	NA	12566.8	LVLPGELAK;QVHPETGISK	1;1	2	2	0.1652	11804;16029	| transcript=TGGT1_251870-t26_1 | gene=TGGT1_251870 | organism=Toxoplasma_gondii_GT1 | gene_product=histone H2Bb | transcript_product=histone H2Bb | location=TGGT1_chrXII:5555742-5556089(+) | protein_length=115 | sequence_SO=chromosome | SO=protein_coding_gene | is_pseudo=false	2.37506e+06	296883
170_1	TGGT1_219550-t26_1-p1	5.93827	NA	50093.9	KPASPVVAVQSPGR;SELNPAFQER	1;1	2	2	0.0511	25590;19667	| transcript=TGGT1_219550-t26_1 | gene=TGGT1_219550 | organism=Toxoplasma_gondii_GT1 | gene_product=dihydrolipoyllysine-residue succinyltransferase component of oxoglutarate dehydrogenase | transcript_product=dihydrolipoyllysine-residue succinyltransferase component of oxoglutarate dehydrogenase | location=TGGT1_chrXII:790088-797741(-) | protein_length=470 | sequence_SO=chromosome | SO=protein_co…	2.19688e+06	91536.7
384_1	TGGT1_315740-t26_1-p1	5.20378	NA	41653.5	EHQAITIK;LLTIPAENFPYVDGK	1;1	2	2	0.0591	11798;30945	| transcript=TGGT1_315740-t26_1 | gene=TGGT1_315740 | organism=Toxoplasma_gondii_GT1 | gene_product=SAG-related sequence SRS54 | transcript_product=SAG-related sequence SRS54 | location=TGGT1_chrXI:4886190-4887359(+) | protein_length=389 | sequence_SO=chromosome | SO=protein_coding_gene | is_pseudo=false	0	0
172_1	TGGT1_274060-t26_1-p1	5.419	NA	35049.2	EEGLFGLWR;ELLEPTFGK	1;1	2	2	0.0557	16934;14561	| transcript=TGGT1_274060-t26_1 | gene=TGGT1_274060 | organism=Toxoplasma_gondii_GT1 | gene_product=2-oxoglutarate/malate translocase OMT | transcript_product=2-oxoglutarate/malate translocase OMT | location=TGGT1_chrVIII:3043521-3046134(+) | protein_length=323 | sequence_SO=chromosome | SO=protein_coding_gene | is_pseudo=false	0	0
139_1	TGGT1_211860-t26_1-p1	6.11421	NA	70012.7	ANAVQAFDTVR;EIEEEYEQLEQR	1;1	2	2	0.0363	19709;29796	| transcript=TGGT1_211860-t26_1 | gene=TGGT1_211860 | organism=Toxoplasma_gondii_GT1 | gene_product=hypothetical protein | transcript_product=hypothetical protein | location=TGGT1_chrX:4058019-4059920(-) | protein_length=633 | sequence_SO=chromosome | SO=protein_coding_gene | is_pseudo=false	8.89218e+06	296406
44_1	TGGT1_315320-t26_1-p1	6.02624	NA	34213.9	ANLQGETPLAEFFGEGSK;GGISVEVDPATK	1;1	2	2	0.0912	33318;19068	| transcript=TGGT1_315320-t26_1 | gene=TGGT1_315320 | organism=Toxoplasma_gondii_GT1 | gene_product=SAG-related sequence SRS52A | transcript_product=SAG-related sequence SRS52A | location=TGGT1_chrXI:4594837-4596241(+) | protein_length=329 | sequence_SO=chromosome | SO=protein_coding_gene | is_pseudo=false	1.52608e+06	89769.1
421_1	TGGT1_227620-t26_1-p1	5.46258	NA	19830.3	GEHTPPLPDER;QQEPEEPVSQR	1;1	2	3	0.1189	21501;23769;23768	| transcript=TGGT1_227620-t26_1 | gene=TGGT1_227620 | organism=Toxoplasma_gondii_GT1 | gene_product=dense granule protein GRA2 | transcript_product=dense granule protein GRA2 | location=TGGT1_chrX:779857-780655(-) | protein_length=185 | sequence_SO=chromosome | SO=protein_coding_gene | is_pseudo=false	1.04605e+07	950959
276_1	TGGT1_219130-t26_1-p1	5.33544	NA	68502.9	AMLAPVAVAAGR;HAVLIQTVEGK	1;1	2	2	0.036	17604;19813	| transcript=TGGT1_219130-t26_1 | gene=TGGT1_219130 | organism=Toxoplasma_gondii_GT1 | gene_product=NADPH-glutathione reductase | transcript_product=NADPH-glutathione reductase | location=TGGT1_chrXII:1051596-1057178(-) | protein_length=639 | sequence_SO=chromosome | SO=protein_coding_gene | is_pseudo=false	474825	16958
23_1	TGGT1_309560-t26_1-p1	5.63745	NA	29256.9	SENSIATGVGPTPVGR;VPSYYDPEIGGAAR	1;1	2	2	0.1132	29000;28077	| transcript=TGGT1_309560-t26_1 | gene=TGGT1_309560 | organism=Toxoplasma_gondii_GT1 | gene_product=nmda receptor glutamate-binding chain | transcript_product=nmda receptor glutamate-binding chain | location=TGGT1_chrXI:687810-689596(+) | protein_length=265 | sequence_SO=chromosome | SO=protein_coding_gene | is_pseudo=false	273403	27340.3
459_1	TGGT1_243960-t26_1-p1	5.39234	NA	84130.1	FIDAQENK;FYDFDSQMIR	1;1	2	2	0.0226	12557;23636	| transcript=TGGT1_243960-t26_1 | gene=TGGT1_243960 | organism=Toxoplasma_gondii_GT1 | gene_product=nuclear transport factor 2 (ntf2) domain-containing protein | transcript_product=nuclear transport factor 2 (ntf2) domain-containing protein | location=TGGT1_chrVI:2828443-2833407(-) | protein_length=797 | sequence_SO=chromosome | SO=protein_coding_gene | is_pseudo=false	818079	20452
43_1	TGGT1_315490-t26_1-p1	5.45566	NA	60847.8	QEATTDGLEK;WTTQFLIR	1;1	2	2	0.0307	16455;15534	| transcript=TGGT1_315490-t26_1 | gene=TGGT1_315490 | organism=Toxoplasma_gondii_GT1 | gene_product=rhoptry protein ROP10 | transcript_product=rhoptry protein ROP10 | location=TGGT1_chrXI:4696632-4698392(-) | protein_length=586 | sequence_SO=chromosome | SO=protein_coding_gene | is_pseudo=false	338189	15372.2
98_1	TGGT1_218260-t26_1-p1	5.01	NA	15403.6	SAPMSGGIK;STDLLIR	1;1	2	2	0.1176	8969;8015	| transcript=TGGT1_218260-t26_1 | gene=TGGT1_218260 | organism=Toxoplasma_gondii_GT1 | gene_product=histone H3.3 | transcript_product=histone H3.3 | location=TGGT1_chrXII:1578063-1578473(+) | protein_length=136 | sequence_SO=chromosome | SO=protein_coding_gene | is_pseudo=false	7.38333e+06	1.23056e+06
175_1	TGGT1_318510-t26_1-p1	6.02624	NA	83414.2	TALAAHVAK;YVGQSEENIR	1;1	2	2	0.0253	9966;19802	| transcript=TGGT1_318510-t26_1 | gene=TGGT1_318510 | organism=Toxoplasma_gondii_GT1 | gene_product=putative N-ethylmaleimide-sensitive fusion protein | transcript_product=putative N-ethylmaleimide-sensitive fusion protein | location=TGGT1_chrIV:1205264-1217814(-) | protein_length=751 | sequence_SO=chromosome | SO=protein_coding_gene | is_pseudo=false	2.28007e+06	43847.5
177_1	TGGT1_236870-t26_1-p1	5.93827	NA	23806.3	LPLDAVDTR;VLEPVHADSK	1;1	2	2	0.0888	13567;16574	| transcript=TGGT1_236870-t26_1 | gene=TGGT1_236870 | organism=Toxoplasma_gondii_GT1 | gene_product=hypothetical protein | transcript_product=hypothetical protein | location=TGGT1_chrX:5454717-5455361(-) | protein_length=214 | sequence_SO=chromosome | SO=protein_coding_gene | is_pseudo=false	2.71903e+06	226586
290_1	TGGT1_297060-t26_1-p1	6.02624	NA	38082.1	HYGALQGLNK;VLVAAHGNSLR	1;1	2	2	0.0619	16749;17943	| transcript=TGGT1_297060-t26_1 | gene=TGGT1_297060 | organism=Toxoplasma_gondii_GT1 | gene_product=phosphoglycerate mutase PGMII | transcript_product=phosphoglycerate mutase PGMII | location=TGGT1_chrII:1486715-1490594(-) | protein_length=339 | sequence_SO=chromosome | SO=protein_coding_gene | is_pseudo=false	904139	45207
408_1	TGGT1_263090-t26_1-p1	5.78113	NA	37150.5	NLLSVAYK;QAADQAQESYQK	1;1	2	2	0.0619	10847;24886	| transcript=TGGT1_263090-t26_1 | gene=TGGT1_263090 | organism=Toxoplasma_gondii_GT1 | gene_product=14-3-3 protein | transcript_product=14-3-3 protein | location=TGGT1_chrVIIb:786880-789511(+) | protein_length=323 | sequence_SO=chromosome | SO=protein_coding_gene | is_pseudo=false	1.49625e+06	62343.8
68_1	TGGT1_212260-t26_1-p1	4.64741	NA	38000.8	NDVLNEAR;YFQASADLMK	1;1	2	2	0.0513	11523;19084	| transcript=TGGT1_212260-t26_1 | gene=TGGT1_212260 | organism=Toxoplasma_gondii_GT1 | gene_product=Sjogren's syndrome/scleroderma autoantigen 1 (Autoantigen p27) protein | transcript_product=Sjogren's syndrome/scleroderma autoantigen 1 (Autoantigen p27) protein | location=TGGT1_chrX:3858396-3862236(-) | protein_length=351 | sequence_SO=chromosome | SO=protein_coding_gene | is_pseudo=false	2.27118e+06	94632.5
255_1	TGGT1_226830-t26_1-p1	5.93827	NA	104872	ELGDEGAAQAAK;HSVAVLAK	1;1	2	2	0.021	18632;8233	| transcript=TGGT1_226830-t26_1 | gene=TGGT1_226830 | organism=Toxoplasma_gondii_GT1 | gene_product=DnaK family protein | transcript_product=DnaK family protein | location=TGGT1_chrX:1215623-1218481(-) | protein_length=952 | sequence_SO=chromosome | SO=protein_coding_gene | is_pseudo=false	413743	7258.65
124_1	TGGT1_297070-t26_1-p1	6.11421	NA	58065.5	GDFFYTYPHQFTK;MLQNVEDNMR	1;1	2	2	0.0443	30610;21559	| transcript=TGGT1_297070-t26_1 | gene=TGGT1_297070 | organism=Toxoplasma_gondii_GT1 | gene_product=hypothetical protein | transcript_product=hypothetical protein | location=TGGT1_chrII:1492810-1494671(-) | protein_length=519 | sequence_SO=chromosome | SO=protein_coding_gene | is_pseudo=false	501527	25076.3
183_1	TGGT1_216060-t26_1-p1	5.72542	NA	84335.3	GEVADAEAVNR;KVDTEGAGAVEHGVPVK	1;1	2	2	0.0357	17696;31150	| transcript=TGGT1_216060-t26_1 | gene=TGGT1_216060 | organism=Toxoplasma_gondii_GT1 | gene_product=hypothetical protein | transcript_product=hypothetical protein | location=TGGT1_chrXI:6344229-6346967(-) | protein_length=784 | sequence_SO=chromosome | SO=protein_coding_gene | is_pseudo=false	205498	5137.45
426_1	TGGT1_234450-t26_1-p1	5.72542	NA	26571.7	GYIGDFEIVDDHR;IVIELLGR	1;1	2	3	0.0909	28880;28881;10989	| transcript=TGGT1_234450-t26_1 | gene=TGGT1_234450 | organism=Toxoplasma_gondii_GT1 | gene_product=ribosomal protein RPS15A | transcript_product=ribosomal protein RPS15A | location=TGGT1_chrX:4292801-4294683(+) | protein_length=231 | sequence_SO=chromosome | SO=protein_coding_gene | is_pseudo=false	1.01943e+06	63714.1
125_2	TGGT1_286420A-t26_1-p1	6.11421	NA	49474.3	AGMVLTFAPVGLTTECK;IGGIGTVPVGR;MDSCNYSEDR;STNMSWYK;STTTGHLIYK;SVEMHHEVMEQAVPGDNVGFNVK;TLVEALDTMEAPK;YHYTVIDAPGHR	0;0;0;0;1;0;0;1	2	4	0.2321	32341;14296;22352;14046;17388;38187;38233;38188;26178;26609;26177;26483;26481;26480	| transcript=TGGT1_286420A-t26_1 | gene=TGGT1_286420A | organism=Toxoplasma_gondii_GT1 | gene_product=putative elongation factor 1-alpha (EF-1-ALPHA) | transcript_product=putative elongation factor 1-alpha (EF-1-ALPHA) | location=TGGT1_chrV:1692242-1694172(-) | protein_length=448 | sequence_SO=chromosome | SO=protein_coding_gene | is_pseudo=false	8.01168e+06	267056
235_1	TGGT1_233470-t26_1-p1	4.58134	NA	61930.4	FSFSAFR;TLESSFLPVSTSGR	1;1	2	2	0.037	9391;27748	| transcript=TGGT1_233470-t26_1 | gene=TGGT1_233470 | organism=Toxoplasma_gondii_GT1 | gene_product=hypothetical protein | transcript_product=hypothetical protein | location=TGGT1_chrVIII:2663552-2665646(+) | protein_length=568 | sequence_SO=chromosome | SO=protein_coding_gene | is_pseudo=false	5.07434e+06	169145
187_1	TGGT1_279350-t26_1-p1	4.79696	NA	36558	DILETVR;EELAQQNPR	1;1	2	2	0.0486	8902;16227	| transcript=TGGT1_279350-t26_1 | gene=TGGT1_279350 | organism=Toxoplasma_gondii_GT1 | gene_product=hypothetical protein | transcript_product=hypothetical protein | location=TGGT1_chrIX:82430-83419(-) | protein_length=329 | sequence_SO=chromosome | SO=protein_coding_gene | is_pseudo=false	511495	24356.9
357_1	TGGT1_270250-t26_1-p1	5.34385	NA	20136.9	DDIGFLTGER;DEDIFLR	1;1	2	2	0.0895	17449;10819	| transcript=TGGT1_270250-t26_1 | gene=TGGT1_270250 | organism=Toxoplasma_gondii_GT1 | gene_product=dense granule protein GRA1 | transcript_product=dense granule protein GRA1 | location=TGGT1_chrVIII:5308049-5308756(-) | protein_length=190 | sequence_SO=chromosome | SO=protein_coding_gene | is_pseudo=false	3.82782e+06	765564
62_1	TGGT1_232600-t26_1-p1	4.97522	NA	70711.6	FPALTIR;GGGDGKEELAELLSK	1;1	2	2	0.0331	8018;28239	| transcript=TGGT1_232600-t26_1 | gene=TGGT1_232600 | organism=Toxoplasma_gondii_GT1 | gene_product=phospholipase, patatin family protein | transcript_product=phospholipase, patatin family protein | location=TGGT1_chrVIII:2182196-2184854(+) | protein_length=665 | sequence_SO=chromosome | SO=protein_coding_gene | is_pseudo=false	353910	11416.5
353_1	TGGT1_305520-t26_1-p1	6.11421	NA	29317.4	GTHIVGAPTTK;SPYQEWSDYLAR	1;1	2	2	0.0855	16138;28480	| transcript=TGGT1_305520-t26_1 | gene=TGGT1_305520 | organism=Toxoplasma_gondii_GT1 | gene_product=ribosomal protein RPS2 | transcript_product=ribosomal protein RPS2 | location=TGGT1_chrIX:5229307-5231745(+) | protein_length=269 | sequence_SO=chromosome | SO=protein_coding_gene | is_pseudo=false	749506	41639.2
109_1	TGGT1_245490-t26_1-p1	5.72542	NA	74483.6	AGFDLTTLPDGVSQK;LIVVEDK	1;1	2	2	0.0322	29106;7926	| transcript=TGGT1_245490-t26_1 | gene=TGGT1_245490 | organism=Toxoplasma_gondii_GT1 | gene_product=microneme protein MIC8 | transcript_product=microneme protein MIC8 | location=TGGT1_chrXII:2242495-2244549(+) | protein_length=684 | sequence_SO=chromosome | SO=protein_coding_gene | is_pseudo=false	647175	20876.6
100_1	TGGT1_292130-t26_1-p1	6.82252	NA	32728.5	LGDLSSQVGWSHGDLVAR;LQVFEGVPTMVER	1;1	2	3	0.1084	33345;33346;28289	| transcript=TGGT1_292130-t26_1 | gene=TGGT1_292130 | organism=Toxoplasma_gondii_GT1 | gene_product=ribosomal protein RPL13A | transcript_product=ribosomal protein RPL13A | location=TGGT1_chrIX:4373947-4376715(-) | protein_length=286 | sequence_SO=chromosome | SO=protein_coding_gene | is_pseudo=false	1.33103e+06	78295.6
398_1	TGGT1_231100-t26_1-p1	5.93827	NA	53789.4	SSSEEPSQQPASAAGGTDR;VLVEHLLR	1;1	2	2	0.0549	33035;12987	| transcript=TGGT1_231100-t26_1 | gene=TGGT1_231100 | organism=Toxoplasma_gondii_GT1 | gene_product=hypothetical protein | transcript_product=hypothetical protein | location=TGGT1_chrVIII:1232359-1236169(+) | protein_length=492 | sequence_SO=chromosome | SO=protein_coding_gene | is_pseudo=false	13051.9	466.14
106_1	TGGT1_293360-t26_1-p1	6.11421	NA	26735	ADMTVPEELATLPK;YSIVPQVLER	1;1	2	2	0.0988	28489;20110	| transcript=TGGT1_293360-t26_1 | gene=TGGT1_293360 | organism=Toxoplasma_gondii_GT1 | gene_product=hypothetical protein | transcript_product=hypothetical protein | location=TGGT1_chrIa:262977-264056(-) | protein_length=243 | sequence_SO=chromosome | SO=protein_coding_gene | is_pseudo=false	969231	64615.4
287_1	TGGT1_202780-t26_1-p1	5.63745	NA	120389	VDGDAAGEAGGPAR;VEAHLVR	1;1	2	2	0.0187	21342;8202	| transcript=TGGT1_202780-t26_1 | gene=TGGT1_202780 | organism=Toxoplasma_gondii_GT1 | gene_product=rhoptry kinase family protein ROP25 | transcript_product=rhoptry kinase family protein ROP25 | location=TGGT1_chrVIIa:2933158-2936550(-) | protein_length=1123 | sequence_SO=chromosome | SO=protein_coding_gene | is_pseudo=false	374965	6355.34
141_1	TGGT1_218520-t26_1-p1	6.82252	NA	36632.9	KPPFEFGK;SGSGGGEEIEYER	1;1	2	2	0.0602	12125;24953	| transcript=TGGT1_218520-t26_1 | gene=TGGT1_218520 | organism=Toxoplasma_gondii_GT1 | gene_product=microneme protein MIC6 | transcript_product=microneme protein MIC6 | location=TGGT1_chrXII:1418869-1419918(-) | protein_length=349 | sequence_SO=chromosome | SO=protein_coding_gene | is_pseudo=false	1.41653e+06	88532.9
143_1	TGGT1_320180-t26_1-p1	4.97717	NA	42319	FVEIFPK;SWWVTETQK	1;1	2	2	0.0402	9913;18796	| transcript=TGGT1_320180-t26_1 | gene=TGGT1_320180 | organism=Toxoplasma_gondii_GT1 | gene_product=SAG-related sequence SRS16C | transcript_product=SAG-related sequence SRS16C | location=TGGT1_chrIV:388819-390015(-) | protein_length=398 | sequence_SO=chromosome | SO=protein_coding_gene | is_pseudo=false	125000	6250.01
219_1	TGGT1_313010-t26_1-p1	5.69316	NA	53427.3	ELLMGIFEK;VFHDFR	1;1	2	2	0.0316	16065;8106	| transcript=TGGT1_313010-t26_1 | gene=TGGT1_313010 | organism=Toxoplasma_gondii_GT1 | gene_product=DEAD (Asp-Glu-Ala-Asp) box polypeptide DDX6 | transcript_product=DEAD (Asp-Glu-Ala-Asp) box polypeptide DDX6 | location=TGGT1_chrXI:2995385-2998767(-) | protein_length=475 | sequence_SO=chromosome | SO=protein_coding_gene | is_pseudo=false	2.014e+06	67133.3
13_2	TGGT1_408800-t26_1-p1	5.2586	NA	20946	DWESRPVDAR;LLFQYVPQMHEGAK;SIDPDSIQLIR;THLQTLR;VVLEEWLDTYAGK	0;0;1;1;0	2	2	0.2926	20966;30763;30942;30941;30764;21778;9586;28632	| transcript=TGGT1_408800-t26_1 | gene=TGGT1_408800 | organism=Toxoplasma_gondii_GT1 | gene_product=NTPase | transcript_product=NTPase | location=TGGT1_chrXII:6592331-6592894(+) | protein_length=188 | sequence_SO=chromosome | SO=protein_coding_gene | is_pseudo=false	1.15943e+07	1.15943e+06
126_1	TGGT1_202620-t26_1-p1	6.82252	NA	36073.5	DLEQGSTGPDYNVYYPR;LISSMEELGR	1;1	2	2	0.0816	34180;17856	| transcript=TGGT1_202620-t26_1 | gene=TGGT1_202620 | organism=Toxoplasma_gondii_GT1 | gene_product=hypothetical protein | transcript_product=hypothetical protein | location=TGGT1_chrVIIa:3063678-3064673(-) | protein_length=331 | sequence_SO=chromosome | SO=protein_coding_gene | is_pseudo=false	1.57355e+06	174838
417_1	TGGT1_409720-t26_1-p1	6.11421	NA	28443.6	LQPLFAVHLPAGPR;SAVRPEFGTGAGSVTYEGFGTARPPPPQVGVR	1;1	2	2	0.1673	28522;39822	| transcript=TGGT1_409720-t26_1 | gene=TGGT1_409720 | organism=Toxoplasma_gondii_GT1 | gene_product=hypothetical protein | transcript_product=hypothetical protein | location=TGGT1_chrX:4885712-4886539(+) | protein_length=275 | sequence_SO=chromosome | SO=protein_coding_gene | is_pseudo=false	2.79e+06	310000
283_1	TGGT1_310490-t26_1-p1	5.63745	NA	16333.8	LWSLVSPATLEK;YHPGYFGK	1;1	2	2	0.1361	24314;12657	| transcript=TGGT1_310490-t26_1 | gene=TGGT1_310490 | organism=Toxoplasma_gondii_GT1 | gene_product=ribosomal protein RPL27A | transcript_product=ribosomal protein RPL27A | location=TGGT1_chrXI:1345590-1346369(-) | protein_length=147 | sequence_SO=chromosome | SO=protein_coding_gene | is_pseudo=false	922632	102515
145_1	TGGT1_240090-t26_1-p1	6.11421	NA	61563.5	QLRPVDEFQLR;TDVYSLGVAFR	1;1	2	2	0.0398	25765;20882	| transcript=TGGT1_240090-t26_1 | gene=TGGT1_240090 | organism=Toxoplasma_gondii_GT1 | gene_product=putative rhoptry kinase family protein ROP34 | transcript_product=putative rhoptry kinase family protein ROP34 | location=TGGT1_chrVI:1050567-1052967(+) | protein_length=553 | sequence_SO=chromosome | SO=protein_coding_gene | is_pseudo=false	1.14305e+06	34637.8
411_1	TGGT1_273460-t26_1-p1	5.07159	NA	75026.1	LYEVEFPALTER;VMSQLLVFVSR	1;1	2	2	0.036	27413;22447	| transcript=TGGT1_273460-t26_1 | gene=TGGT1_273460 | organism=Toxoplasma_gondii_GT1 | gene_product=eukaryotic translation initiation factor 3 subunit 6 interacting protein | transcript_product=eukaryotic translation initiation factor 3 subunit 6 interacting protein | location=TGGT1_chrVIII:3489847-3495730(-) | protein_length=639 | sequence_SO=chromosome | SO=protein_coding_gene | is_pseudo=false	928377	22104.2
149_1	TGGT1_267400-t26_1-p1	6.02624	NA	15607.5	ADQLNVLVLNR;DIELLLMHNTK	1;1	2	2	0.1642	21719;23779	| transcript=TGGT1_267400-t26_1 | gene=TGGT1_267400 | organism=Toxoplasma_gondii_GT1 | gene_product=ribosomal protein RPL32 | transcript_product=ribosomal protein RPL32 | location=TGGT1_chrIX:508439-508944(-) | protein_length=134 | sequence_SO=chromosome | SO=protein_coding_gene | is_pseudo=false	5.84308e+06	730385
107_1	TGGT1_267740-t26_1-p1	6.02624	NA	37001.7	DYYRPLLDR;EAELISLSPGGHDR	1;1	2	4	0.0676	20367;27742;27743;27744	| transcript=TGGT1_267740-t26_1 | gene=TGGT1_267740 | organism=Toxoplasma_gondii_GT1 | gene_product=hypothetical protein | transcript_product=hypothetical protein | location=TGGT1_chrIX:229747-230769(+) | protein_length=340 | sequence_SO=chromosome | SO=protein_coding_gene | is_pseudo=false	2.21593e+06	147729
85_1	TGGT1_223550-t26_1-p1	5.45566	NA	45311	NVLSTNRPR;QLQMEFFR	1;1	2	3	0.0418	15241;15242;16681	| transcript=TGGT1_223550-t26_1 | gene=TGGT1_223550 | organism=Toxoplasma_gondii_GT1 | gene_product=hypothetical protein | transcript_product=hypothetical protein | location=TGGT1_chrX:3647038-3648261(+) | protein_length=407 | sequence_SO=chromosome | SO=protein_coding_gene | is_pseudo=false	387645	16151.9
103_1	TGGT1_254000-t26_1-p1	5.69316	NA	51497.4	EDLLAQQR;LTVLEDVEEAAER	1;1	2	2	0.0438	12762;27570	| transcript=TGGT1_254000-t26_1 | gene=TGGT1_254000 | organism=Toxoplasma_gondii_GT1 | gene_product=hypothetical protein | transcript_product=hypothetical protein | location=TGGT1_chrIII:1373982-1375421(-) | protein_length=479 | sequence_SO=chromosome | SO=protein_coding_gene | is_pseudo=false	2.19873e+06	91613.9
166_1	TGGT1_249470-t26_1-p1	5.93827	NA	56042.6	ALTEIFLR;LLPPNSPFFVPLVATAK	1;1	2	2	0.049	12518;32503	| transcript=TGGT1_249470-t26_1 | gene=TGGT1_249470 | organism=Toxoplasma_gondii_GT1 | gene_product=Rhoptry kinase family protein | transcript_product=Rhoptry kinase family protein | location=TGGT1_chrXII:4495168-4498470(-) | protein_length=510 | sequence_SO=chromosome | SO=protein_coding_gene | is_pseudo=false	193382	8057.59
284_1	TGGT1_262620-t26_1-p1	5.54364	NA	31740.2	GVGTVLFSTPEGAQR;PADEQQQQLPR	1;1	2	2	0.0887	28580;23300	| transcript=TGGT1_262620-t26_1 | gene=TGGT1_262620 | organism=Toxoplasma_gondii_GT1 | gene_product=RNA recognition motif-containing protein | transcript_product=RNA recognition motif-containing protein | location=TGGT1_chrVIIb:1093901-1096823(+) | protein_length=293 | sequence_SO=chromosome | SO=protein_coding_gene | is_pseudo=false	697594	34879.7
101_1	TGGT1_269920-t26_1-p1	6.11421	NA	108006	GIDATWILLPER;NLEAGDLLHR	1;1	2	2	0.0227	25348;17936	| transcript=TGGT1_269920-t26_1 | gene=TGGT1_269920 | organism=Toxoplasma_gondii_GT1 | gene_product=phosphatidylserine decarboxylase | transcript_product=phosphatidylserine decarboxylase | location=TGGT1_chrVIII:5534744-5543165(-) | protein_length=968 | sequence_SO=chromosome | SO=protein_coding_gene | is_pseudo=false	303007	5135.71
165_1	TGGT1_214220-t26_1-p1	5.18074	NA	23399.1	EQIMSYVDSSVTDK;GTVPSDWTR	1;1	2	2	0.1085	29905;14106	| transcript=TGGT1_214220-t26_1 | gene=TGGT1_214220 | organism=Toxoplasma_gondii_GT1 | gene_product=hypothetical protein | transcript_product=hypothetical protein | location=TGGT1_chrX:6010193-6012510(+) | protein_length=212 | sequence_SO=chromosome | SO=protein_coding_gene | is_pseudo=false	1.13088e+06	86990.5
418_1	TGGT1_236210-t26_1-p1	5.04303	NA	56879.7	ATFWLR;DSPLGYTILGPEENIR	1;1	2	2	0.0432	7267;32126	| transcript=TGGT1_236210-t26_1 | gene=TGGT1_236210 | organism=Toxoplasma_gondii_GT1 | gene_product=putative peptidase M16 family potein | transcript_product=putative peptidase M16 family potein | location=TGGT1_chrX:5216353-5222014(+) | protein_length=509 | sequence_SO=chromosome | SO=protein_coding_gene | is_pseudo=false	276435	9532.23
326_1	TGGT1_228760-t26_1-p1	5.419	NA	49246.1	ALVAALLGVPR;LVFASSLEDLEK	1;1	2	2	0.0512	16084;24486	| transcript=TGGT1_228760-t26_1 | gene=TGGT1_228760 | organism=Toxoplasma_gondii_GT1 | gene_product=hypothetical protein | transcript_product=hypothetical protein | location=TGGT1_chrX:65113-66462(-) | protein_length=449 | sequence_SO=chromosome | SO=protein_coding_gene | is_pseudo=false	147407	6141.94
144_1	TGGT1_225990-t26_1-p1	5.50371	NA	53178.9	IPVVMNVDAR;NASHSPPAFVSAPR	1;1	2	2	0.0478	17143;26719	| transcript=TGGT1_225990-t26_1 | gene=TGGT1_225990 | organism=Toxoplasma_gondii_GT1 | gene_product=acyl transferase domain-containing protein | transcript_product=acyl transferase domain-containing protein | location=TGGT1_chrX:1784216-1787029(+) | protein_length=502 | sequence_SO=chromosome | SO=protein_coding_gene | is_pseudo=false	2.41211e+06	96484.3
331_1	TGGT1_308020-t26_1-p1	5.34385	NA	41746.5	ANEEVVGHVTLNK;GFLTDYIPGAK	1;1	2	2	0.0623	25965;19350	| transcript=TGGT1_308020-t26_1 | gene=TGGT1_308020 | organism=Toxoplasma_gondii_GT1 | gene_product=SAG-related sequence SRS57 | transcript_product=SAG-related sequence SRS57 | location=TGGT1_chrXII:456740-457897(-) | protein_length=385 | sequence_SO=chromosome | SO=protein_coding_gene | is_pseudo=false	1.28726e+06	71514.4
344_1	TGGT1_319350-t26_1-p1	5.63745	NA	39350.3	GLPVLDIFK;LVDVSTLIPTAIVR	1;1	2	2	0.0607	13651;28125	| transcript=TGGT1_319350-t26_1 | gene=TGGT1_319350 | organism=Toxoplasma_gondii_GT1 | gene_product=SAG-related sequence SRS17B | transcript_product=SAG-related sequence SRS17B | location=TGGT1_chrIV:957373-958987(+) | protein_length=379 | sequence_SO=chromosome | SO=protein_coding_gene | is_pseudo=false	69299.1	4076.42
249_1	TGGT1_292020-t26_1-p1	5.43183	NA	799471	GEFTDALLLR;IGVLPVADIR	1;1	2	2	0.0027	17862;15106	| transcript=TGGT1_292020-t26_1 | gene=TGGT1_292020 | organism=Toxoplasma_gondii_GT1 | gene_product=GCC2 and GCC3 domain-containing protein | transcript_product=GCC2 and GCC3 domain-containing protein | location=TGGT1_chrIX:4285927-4313392(+) | protein_length=7440 | sequence_SO=chromosome | SO=protein_coding_gene | is_pseudo=false	443592	1426.34
51_1	TGGT1_293760-t26_1-p1	7.1556	NA	58114.7	FTVSNEGISPQEEPSR;QEGTPILFFFDK	1;1	2	2	0.0534	32151;26833	| transcript=TGGT1_293760-t26_1 | gene=TGGT1_293760 | organism=Toxoplasma_gondii_GT1 | gene_product=EF hand domain-containing protein | transcript_product=EF hand domain-containing protein | location=TGGT1_chrIa:531706-533280(-) | protein_length=524 | sequence_SO=chromosome | SO=protein_coding_gene | is_pseudo=false	22212.9	765.964
263_1	TGGT1_312110-t26_1-p1	5.93827	NA	86851.7	ALLQEALNVR;SLPTLVWLSK	1;1	2	2	0.0253	17612;18149	| transcript=TGGT1_312110-t26_1 | gene=TGGT1_312110 | organism=Toxoplasma_gondii_GT1 | gene_product=apicoplast-associated thioredoxin family protein Atrx1 | transcript_product=apicoplast-associated thioredoxin family protein Atrx1 | location=TGGT1_chrXI:2396639-2404968(-) | protein_length=790 | sequence_SO=chromosome | SO=protein_coding_gene | is_pseudo=false	553021	12861
17_1	TGGT1_202940-t26_1-p1	6.02624	NA	42961.1	AQANGAEVPASAR;TLSPHPSLSPFPAR	1;1	2	2	0.0698	21349;28355	| transcript=TGGT1_202940-t26_1 | gene=TGGT1_202940 | organism=Toxoplasma_gondii_GT1 | gene_product=hypothetical protein | transcript_product=hypothetical protein | location=TGGT1_chrVIIa:2836028-2837191(-) | protein_length=387 | sequence_SO=chromosome | SO=protein_coding_gene | is_pseudo=false	730881	38467.4
3_1	TGGT1_210370-t26_1-p1	6.11421	NA	52447.7	EVTEEFFER;GSAGLESPIAAELEEGEEKPSPEK	1;1	2	2	0.0689	19481;37786	| transcript=TGGT1_210370-t26_1 | gene=TGGT1_210370 | organism=Toxoplasma_gondii_GT1 | gene_product=hypothetical protein | transcript_product=hypothetical protein | location=TGGT1_chrIX:4634440-4635879(-) | protein_length=479 | sequence_SO=chromosome | SO=protein_coding_gene | is_pseudo=false	131596	5263.82
360_1	TGGT1_233450-t26_1-p1	4.85689	NA	44215.7	NNFPGLPR;YVDVLPR	1;1	2	2	0.0357	11036;9399	| transcript=TGGT1_233450-t26_1 | gene=TGGT1_233450 | organism=Toxoplasma_gondii_GT1 | gene_product=SAG-related sequence SRS29A | transcript_product=SAG-related sequence SRS29A | location=TGGT1_chrVIII:2656903-2658165(+) | protein_length=420 | sequence_SO=chromosome | SO=protein_coding_gene | is_pseudo=false	1.27338e+06	57880.7
135_1	TGGT1_316340-t26_1-p1	6.02624	NA	26833	GAAESTDDLSGK;KDETQATVENGDSSVPVQAVK	1;1	2	2	0.1358	18344;36436	| transcript=TGGT1_316340-t26_1 | gene=TGGT1_316340 | organism=Toxoplasma_gondii_GT1 | gene_product=hypothetical protein | transcript_product=hypothetical protein | location=TGGT1_chrXI:5191484-5192942(+) | protein_length=243 | sequence_SO=chromosome | SO=protein_coding_gene | is_pseudo=false	237616	26401.8
434_1	TGGT1_232300-t26_1-p1	6.63307	NA	28619.1	FGFAPDSVELFAER;QGVLGVR	1;1	2	2	0.0824	29647;5544	| transcript=TGGT1_232300-t26_1 | gene=TGGT1_232300 | organism=Toxoplasma_gondii_GT1 | gene_product=ribosomal protein RPS3 | transcript_product=ribosomal protein RPS3 | location=TGGT1_chrVIII:1993673-1994649(-) | protein_length=255 | sequence_SO=chromosome | SO=protein_coding_gene | is_pseudo=false	1.37027e+06	91351.3
261_1	TGGT1_269980-t26_1-p1	5.93827	NA	52130.9	DSSLVQVLNR;GQQGSYPIK	1;1	2	2	0.0402	17717;12946	| transcript=TGGT1_269980-t26_1 | gene=TGGT1_269980 | organism=Toxoplasma_gondii_GT1 | gene_product=putative preprotein translocase Sec61 | transcript_product=putative preprotein translocase Sec61 | location=TGGT1_chrVIII:5481592-5486135(-) | protein_length=473 | sequence_SO=chromosome | SO=protein_coding_gene | is_pseudo=false	684701	36036.9
245_1	TGGT1_271970-t26_1-p1	6.02624	NA	34259.8	QEGFDDPRPSLR;WYAHFLEGGSER	1;1	2	2	0.0774	26156;27040	| transcript=TGGT1_271970-t26_1 | gene=TGGT1_271970 | organism=Toxoplasma_gondii_GT1 | gene_product=glideosome-associated protein with multiple-membrane spans GAPM3 | transcript_product=glideosome-associated protein with multiple-membrane spans GAPM3 | location=TGGT1_chrVIII:4254025-4255814(+) | protein_length=310 | sequence_SO=chromosome | SO=protein_coding_gene | is_pseudo=false	317410	39676.2
347_1	TGGT1_228130-t26_1-p1	2.03066	NA	83950.9	LPWPLIDR	1	1	1	0.0105	13870	| transcript=TGGT1_228130-t26_1 | gene=TGGT1_228130 | organism=Toxoplasma_gondii_GT1 | gene_product=hypothetical protein | transcript_product=hypothetical protein | location=TGGT1_chrX:462815-465944(+) | protein_length=761 | sequence_SO=chromosome | SO=protein_coding_gene | is_pseudo=false	290672	6459.38
138_1	TGGT1_270960-t26_1-p1	2.72402	NA	138595	ILLETMR	1	1	1	0.0056	9803	| transcript=TGGT1_270960-t26_1 | gene=TGGT1_270960 | organism=Toxoplasma_gondii_GT1 | gene_product=hypothetical protein | transcript_product=hypothetical protein | location=TGGT1_chrVIII:4830509-4837142(+) | protein_length=1243 | sequence_SO=chromosome | SO=protein_coding_gene | is_pseudo=false	2.97537e+06	48776.5
452_1	TGGT1_213350-t26_1-p1	3.0571	NA	17146.2	MEDLLELFR	1	1	2	0.06	19343;18846	| transcript=TGGT1_213350-t26_1 | gene=TGGT1_213350 | organism=Toxoplasma_gondii_GT1 | gene_product=ribosomal protein RPS15 | transcript_product=ribosomal protein RPS15 | location=TGGT1_chrV:820008-821446(-) | protein_length=150 | sequence_SO=chromosome | SO=protein_coding_gene | is_pseudo=false	0	0
343_1	TGGT1_227600-t26_1-p1	3.0571	NA	15373.4	ALPGIPAVAPHR	1	1	2	0.0896	19946;19944	| transcript=TGGT1_227600-t26_1 | gene=TGGT1_227600 | organism=Toxoplasma_gondii_GT1 | gene_product=ribosomal protein RPL34 | transcript_product=ribosomal protein RPL34 | location=TGGT1_chrX:803568-805820(-) | protein_length=134 | sequence_SO=chromosome | SO=protein_coding_gene | is_pseudo=false	579970	64441.1
50_1	TGGT1_289690-t26_1-p1	2.72402	NA	53305	LGINGFGR;LTGMAFR	1;0	1	1	0.0307	8543;7334	| transcript=TGGT1_289690-t26_1 | gene=TGGT1_289690 | organism=Toxoplasma_gondii_GT1 | gene_product=glyceraldehyde-3-phosphate dehydrogenase GAPDH1 | transcript_product=glyceraldehyde-3-phosphate dehydrogenase GAPDH1 | location=TGGT1_chrIX:3189155-3191218(-) | protein_length=489 | sequence_SO=chromosome | SO=protein_coding_gene | is_pseudo=false	466141	15538
179_1	TGGT1_217510-t26_1-p1	2.96913	NA	42088.2	LNPSDPLSYR	1	1	1	0.0263	18710	| transcript=TGGT1_217510-t26_1 | gene=TGGT1_217510 | organism=Toxoplasma_gondii_GT1 | gene_product=hypothetical protein | transcript_product=hypothetical protein | location=TGGT1_chrXII:1824650-1826480(+) | protein_length=380 | sequence_SO=chromosome | SO=protein_coding_gene | is_pseudo=false	1.53069e+06	76534.7
205_1	TGGT1_236950-t26_1-p1	4.0985	NA	12480.9	SVMDTVEQMQHHQAAIAANR	1	1	1	0.1786	36663	| transcript=TGGT1_236950-t26_1 | gene=TGGT1_236950 | organism=Toxoplasma_gondii_GT1 | gene_product=hypothetical protein | transcript_product=hypothetical protein | location=TGGT1_chrX:5495249-5496238(-) | protein_length=112 | sequence_SO=chromosome | SO=protein_coding_gene | is_pseudo=false	0	0
20_1	TGGT1_276980-t26_1-p1	2.96913	NA	46119.7	GSQTEGADLNPHLAR	1	1	1	0.035	29372	| transcript=TGGT1_276980-t26_1 | gene=TGGT1_276980 | organism=Toxoplasma_gondii_GT1 | gene_product=hypothetical protein | transcript_product=hypothetical protein | location=TGGT1_chrXII:6721055-6722341(+) | protein_length=428 | sequence_SO=chromosome | SO=protein_coding_gene | is_pseudo=false	0	0
29_1	TGGT1_287500-t26_1-p1	2.81422	NA	59325	FGEAFEMIPR	1	1	1	0.018	19861	| transcript=TGGT1_287500-t26_1 | gene=TGGT1_287500 | organism=Toxoplasma_gondii_GT1 | gene_product=putative T complex chaperonin | transcript_product=putative T complex chaperonin | location=TGGT1_chrV:438209-443517(-) | protein_length=556 | sequence_SO=chromosome | SO=protein_coding_gene | is_pseudo=false	5972.22	157.164
99_1	TGGT1_207840-t26_1-p1	2.96913	NA	15219.2	VAGFVTHLMK	1	1	1	0.0758	16803	| transcript=TGGT1_207840-t26_1 | gene=TGGT1_207840 | organism=Toxoplasma_gondii_GT1 | gene_product=ribosomal protein RPS17 | transcript_product=ribosomal protein RPS17 | location=TGGT1_chrIb:342658-344358(-) | protein_length=132 | sequence_SO=chromosome | SO=protein_coding_gene | is_pseudo=false	508829	72689.8
155_1	TGGT1_272460-t26_1-p1	2.66831	NA	57470	TQSALETLR	1	1	1	0.0174	14116	| transcript=TGGT1_272460-t26_1 | gene=TGGT1_272460 | organism=Toxoplasma_gondii_GT1 | gene_product=hypothetical protein | transcript_product=hypothetical protein | location=TGGT1_chrVIII:3956208-3957758(-) | protein_length=516 | sequence_SO=chromosome | SO=protein_coding_gene | is_pseudo=false	162331	7378.67
9_1	TGGT1_308580-t26_1-p1	2.14668	NA	164055	FSVLTALPLFR	1	1	1	0.0073	21987	| transcript=TGGT1_308580-t26_1 | gene=TGGT1_308580 | organism=Toxoplasma_gondii_GT1 | gene_product=Lon protease family protein | transcript_product=Lon protease family protein | location=TGGT1_chrXI:217235-229804(+) | protein_length=1498 | sequence_SO=chromosome | SO=protein_coding_gene | is_pseudo=false	0	0
401_1	TGGT1_222300-t26_1-p1	2.96913	NA	158964	NVLFTLWK	1	1	1	0.0054	14176	| transcript=TGGT1_222300-t26_1 | gene=TGGT1_222300 | organism=Toxoplasma_gondii_GT1 | gene_product=hypothetical protein | transcript_product=hypothetical protein | location=TGGT1_chrII:997106-1002828(-) | protein_length=1468 | sequence_SO=chromosome | SO=protein_coding_gene | is_pseudo=false	0	0
222_1	TGGT1_212950-t26_1-p1	2.03066	NA	21019.9	LLMLGLDNAGK	1	1	1	0.0595	18188	| transcript=TGGT1_212950-t26_1 | gene=TGGT1_212950 | organism=Toxoplasma_gondii_GT1 | gene_product=putative ADP-ribosylation factor family protein 2 | transcript_product=putative ADP-ribosylation factor family protein 2 | location=TGGT1_chrV:589943-592814(+) | protein_length=185 | sequence_SO=chromosome | SO=protein_coding_gene | is_pseudo=false	1.74544e+06	249348
176_1	TGGT1_271820-t26_1-p1	2.96913	NA	52520.4	APLLFLWR	1	1	1	0.0168	14039	| transcript=TGGT1_271820-t26_1 | gene=TGGT1_271820 | organism=Toxoplasma_gondii_GT1 | gene_product=lipoyltransferase and lipoate-protein ligase subfamily protein | transcript_product=lipoyltransferase and lipoate-protein ligase subfamily protein | location=TGGT1_chrVIII:4339237-4344432(+) | protein_length=476 | sequence_SO=chromosome | SO=protein_coding_gene | is_pseudo=false	78345.9	2238.45
363_1	TGGT1_250820-t26_1-p1	3.0571	NA	120834	AALAVELER	1	1	1	0.0078	12735	| transcript=TGGT1_250820-t26_1 | gene=TGGT1_250820 | organism=Toxoplasma_gondii_GT1 | gene_product=hypothetical protein | transcript_product=hypothetical protein | location=TGGT1_chrXII:5170586-5175102(+) | protein_length=1156 | sequence_SO=chromosome | SO=protein_coding_gene | is_pseudo=false	656287	9651.28
224_1	TGGT1_209985-t26_1-p1	2.96913	NA	29647.8	LLAPIETLVYR	1	1	1	0.0417	22736	| transcript=TGGT1_209985-t26_1 | gene=TGGT1_209985 | organism=Toxoplasma_gondii_GT1 | gene_product=cAMP-dependent protein kinase | transcript_product=cAMP-dependent protein kinase | location=TGGT1_chrIb:1628949-1629743(-) | protein_length=264 | sequence_SO=chromosome | SO=protein_coding_gene | is_pseudo=false	0	0
151_1	TGGT1_245680-t26_1-p1	2.96913	NA	17882.5	GMPYSYYHGR	1	1	2	0.0637	20960;20961	| transcript=TGGT1_245680-t26_1 | gene=TGGT1_245680 | organism=Toxoplasma_gondii_GT1 | gene_product=ribosomal protein RPL21 | transcript_product=ribosomal protein RPL21 | location=TGGT1_chrXII:2403148-2403621(+) | protein_length=157 | sequence_SO=chromosome | SO=protein_coding_gene | is_pseudo=false	256159	25615.9
299_1	TGGT1_284560-t26_1-p1	2.48653	NA	21410.3	SAALIHQSTLVR	1	1	2	0.0632	22926;22925	| transcript=TGGT1_284560-t26_1 | gene=TGGT1_284560 | organism=Toxoplasma_gondii_GT1 | gene_product=ribosomal protein RPL9 | transcript_product=ribosomal protein RPL9 | location=TGGT1_chrV:2561959-2564374(+) | protein_length=190 | sequence_SO=chromosome | SO=protein_coding_gene | is_pseudo=false	98839.6	8236.63
159_1	TGGT1_321170-t26_1-p1	2.72402	NA	24361.2	STNPSVAAHVSR	1	1	1	0.0517	20833	| transcript=TGGT1_321170-t26_1 | gene=TGGT1_321170 | organism=Toxoplasma_gondii_GT1 | gene_product=Toxoplasma gondii family C protein | transcript_product=Toxoplasma gondii family C protein | location=TGGT1_chrIII:2354189-2356298(+) | protein_length=232 | sequence_SO=chromosome | SO=protein_coding_gene | is_pseudo=false	62135.7	8876.53
365_1	TGGT1_248990-t26_1-p1	2.66831	NA	79120.2	ALEQQILSDFR	1	1	1	0.0153	23586	| transcript=TGGT1_248990-t26_1 | gene=TGGT1_248990 | organism=Toxoplasma_gondii_GT1 | gene_product=hypothetical protein | transcript_product=hypothetical protein | location=TGGT1_chrXII:4221850-4224585(+) | protein_length=719 | sequence_SO=chromosome | SO=protein_coding_gene | is_pseudo=false	66369.6	1952.05
79_1	TGGT1_221210-t26_1-p1	2.37472	NA	19626.1	NFIGLFDK	1	1	1	0.0447	12220	| transcript=TGGT1_221210-t26_1 | gene=TGGT1_221210 | organism=Toxoplasma_gondii_GT1 | gene_product=cyclophilin | transcript_product=cyclophilin | location=TGGT1_chrII:118956-120827(+) | protein_length=179 | sequence_SO=chromosome | SO=protein_coding_gene | is_pseudo=false	20897.2	1607.48
293_1	TGGT1_234380-t26_1-p1	2.96913	NA	38629.8	IPSAAAGDSPIK	1	1	1	0.0346	17601	| transcript=TGGT1_234380-t26_1 | gene=TGGT1_234380 | organism=Toxoplasma_gondii_GT1 | gene_product=hypothetical protein | transcript_product=hypothetical protein | location=TGGT1_chrX:4225477-4226948(+) | protein_length=347 | sequence_SO=chromosome | SO=protein_coding_gene | is_pseudo=false	2.20257e+06	129563
367_1	TGGT1_309820-t26_1-p1	3.0571	NA	20186.7	WFQQTYDGIVLNH	1	1	1	0.0743	30194	| transcript=TGGT1_309820-t26_1 | gene=TGGT1_309820 | organism=Toxoplasma_gondii_GT1 | gene_product=ribosomal protein RPL11 | transcript_product=ribosomal protein RPL11 | location=TGGT1_chrXI:792484-794108(+) | protein_length=175 | sequence_SO=chromosome | SO=protein_coding_gene | is_pseudo=false	398109	44234.3
96_1	TGGT1_282160-t26_1-p1	2.12865	NA	28737.7	IFWSGSPSK	1	1	1	0.0354	13838	| transcript=TGGT1_282160-t26_1 | gene=TGGT1_282160 | organism=Toxoplasma_gondii_GT1 | gene_product=hypothetical protein | transcript_product=hypothetical protein | location=TGGT1_chrVIIa:4319160-4319924(+) | protein_length=254 | sequence_SO=chromosome | SO=protein_coding_gene | is_pseudo=false	5.03535e+07	3.14709e+06
361_1	TGGT1_233500-t26_1-p1	2.66831	NA	39525.2	AGALDSSASALWAAR	1	1	1	0.04	26938	| transcript=TGGT1_233500-t26_1 | gene=TGGT1_233500 | organism=Toxoplasma_gondii_GT1 | gene_product=triose-phosphate isomerase TPI-II | transcript_product=triose-phosphate isomerase TPI-II | location=TGGT1_chrVIII:2678566-2683488(-) | protein_length=375 | sequence_SO=chromosome | SO=protein_coding_gene | is_pseudo=false	250266	13903.7
130_1	TGGT1_297960B-t26_1-p1	2.34169	NA	77480.6	LLPVHQATR	1	1	1	0.0125	14590	| transcript=TGGT1_297960B-t26_1 | gene=TGGT1_297960B | organism=Toxoplasma_gondii_GT1 | gene_product=rhoptry neck protein RON6 | transcript_product=rhoptry neck protein RON6 | location=TGGT1_chrII:2107572-2113518(-) | protein_length=718 | sequence_SO=chromosome | SO=protein_coding_gene | is_pseudo=false	0	0
112_1	TGGT1_280560-t26_1-p1	3.0571	NA	137788	AFFDDAFVLGR	1	1	1	0.0085	21799	| transcript=TGGT1_280560-t26_1 | gene=TGGT1_280560 | organism=Toxoplasma_gondii_GT1 | gene_product=selenide, water dikinase | transcript_product=selenide, water dikinase | location=TGGT1_chrVIIa:275729-285116(-) | protein_length=1298 | sequence_SO=chromosome | SO=protein_coding_gene | is_pseudo=false	0	0
297_1	TGGT1_228470-t26_1-p1	3.0571	NA	24310.4	VLNSYWVGQDAVYK	1	1	1	0.0683	30494	| transcript=TGGT1_228470-t26_1 | gene=TGGT1_228470 | organism=Toxoplasma_gondii_GT1 | gene_product=ribosomal protein RPL15 | transcript_product=ribosomal protein RPL15 | location=TGGT1_chrX:205832-208062(+) | protein_length=205 | sequence_SO=chromosome | SO=protein_coding_gene | is_pseudo=false	607886	46760.5
291_1	TGGT1_363940-t26_1-p1	4.0985	NA	52206.5	FAFPSSPVENVAAAVAR	1	1	1	0.0347	31633	| transcript=TGGT1_363940-t26_1 | gene=TGGT1_363940 | organism=Toxoplasma_gondii_GT1 | gene_product=putative transmembrane protein | transcript_product=putative transmembrane protein | location=TGGT1_chrX:6170184-6171656(+) | protein_length=490 | sequence_SO=chromosome | SO=protein_coding_gene | is_pseudo=false	0	0
6_1	TGGT1_258390-t26_1-p1	2.66831	NA	44590.5	SFIHLDNTPVR	1	1	1	0.0277	23007	| transcript=TGGT1_258390-t26_1 | gene=TGGT1_258390 | organism=Toxoplasma_gondii_GT1 | gene_product=putative DnaJ protein | transcript_product=putative DnaJ protein | location=TGGT1_chrVIIb:3406355-3407941(-) | protein_length=397 | sequence_SO=chromosome | SO=protein_coding_gene | is_pseudo=false	0	0
380_1	TGGT1_315410-t26_1-p1	2.03066	NA	34117.9	NLVELFGMESK	1	1	1	0.0342	22085	| transcript=TGGT1_315410-t26_1 | gene=TGGT1_315410 | organism=Toxoplasma_gondii_GT1 | gene_product=SAG-related sequence SRS53F | transcript_product=SAG-related sequence SRS53F | location=TGGT1_chrXI:4637597-4638985(-) | protein_length=322 | sequence_SO=chromosome | SO=protein_coding_gene | is_pseudo=false	19480.2	1025.28
180_1	TGGT1_229680-t26_1-p1	2.66831	NA	17792.9	HFLDDVNR	1	1	1	0.05	14021	| transcript=TGGT1_229680-t26_1 | gene=TGGT1_229680 | organism=Toxoplasma_gondii_GT1 | gene_product=hypothetical protein | transcript_product=hypothetical protein | location=TGGT1_chrVIII:373292-373774(-) | protein_length=160 | sequence_SO=chromosome | SO=protein_coding_gene | is_pseudo=false	151702	37925.4
386_1	TGGT1_255690-t26_1-p1	2.96913	NA	56240	IGHGYDLHR	1	1	1	0.017	15629	| transcript=TGGT1_255690-t26_1 | gene=TGGT1_255690 | organism=Toxoplasma_gondii_GT1 | gene_product=2-C-methyl-D-erythritol 2,4-cyclodiphosphate synthase domain-containing protein | transcript_product=2-C-methyl-D-erythritol 2,4-cyclodiphosphate synthase domain-containing protein | location=TGGT1_chrVIIb:4641251-4643707(-) | protein_length=528 | sequence_SO=chromosome | SO=protein_coding_gene | i…	0	0
453_1	TGGT1_203990-t26_1-p1	3.0571	NA	25439	AQLFSTDEGPVSESASK	1	1	1	0.072	31870	| transcript=TGGT1_203990-t26_1 | gene=TGGT1_203990 | organism=Toxoplasma_gondii_GT1 | gene_product=rhoptry protein ROP12 | transcript_product=rhoptry protein ROP12 | location=TGGT1_chrVIIa:1957210-1959051(-) | protein_length=236 | sequence_SO=chromosome | SO=protein_coding_gene | is_pseudo=false	70768.3	8846.04
182_1	TGGT1_278780-t26_1-p1	2.96913	NA	45814.3	SGDTLYLYTLR	1	1	1	0.0254	23087	| transcript=TGGT1_278780-t26_1 | gene=TGGT1_278780 | organism=Toxoplasma_gondii_GT1 | gene_product=hypothetical protein | transcript_product=hypothetical protein | location=TGGT1_chrXII:5793913-5797545(+) | protein_length=433 | sequence_SO=chromosome | SO=protein_coding_gene | is_pseudo=false	888463	52262.5
423_1	TGGT1_282070-t26_1-p1	2.81422	NA	124711	LAEQLNDEIR	1	1	1	0.0085	19994	| transcript=TGGT1_282070-t26_1 | gene=TGGT1_282070 | organism=Toxoplasma_gondii_GT1 | gene_product=hypothetical protein | transcript_product=hypothetical protein | location=TGGT1_chrVIIa:4270196-4276302(+) | protein_length=1172 | sequence_SO=chromosome | SO=protein_coding_gene | is_pseudo=false	2.71249e+06	45208.2
197_1	TGGT1_249270-t26_1-p1	3.0571	NA	59842.6	ALAPTWEEVATALK	1	1	1	0.0256	28174	| transcript=TGGT1_249270-t26_1 | gene=TGGT1_249270 | organism=Toxoplasma_gondii_GT1 | gene_product=putative protein disulfide isomerase-related protein (provisional) | transcript_product=putative protein disulfide isomerase-related protein (provisional) | location=TGGT1_chrXII:4348987-4354246(+) | protein_length=547 | sequence_SO=chromosome | SO=protein_coding_gene | is_pseudo=false	106511	3328.47
116_1	TGGT1_266760-t26_1-p1	2.72402	NA	66298.8	TIEAEAAHGTVTR	1	1	1	0.0219	24619	| transcript=TGGT1_266760-t26_1 | gene=TGGT1_266760 | organism=Toxoplasma_gondii_GT1 | gene_product=isocitrate dehydrogenase | transcript_product=isocitrate dehydrogenase | location=TGGT1_chrIX:812189-815264(-) | protein_length=594 | sequence_SO=chromosome | SO=protein_coding_gene | is_pseudo=false	511699	13829.7
137_1	TGGT1_264178B-t26_1-p1	2.34169	NA	76102.7	LNEQIITNSK	1	1	1	0.0154	18674	| transcript=TGGT1_264178B-t26_1 | gene=TGGT1_264178B | organism=Toxoplasma_gondii_GT1 | gene_product=flagellar associated protein | transcript_product=flagellar associated protein | location=TGGT1_chrVIIb:72079-81619(-) | protein_length=649 | sequence_SO=chromosome | SO=protein_coding_gene | is_pseudo=false	2.38676e+07	426208
270_1	TGGT1_228000-t26_1-p1	2.53458	NA	27840.4	LALETVDLNKDPYFMK	1	1	1	0.0661	33348	| transcript=TGGT1_228000-t26_1 | gene=TGGT1_228000 | organism=Toxoplasma_gondii_GT1 | gene_product=putative splicing factor 3A subunit 2 | transcript_product=putative splicing factor 3A subunit 2 | location=TGGT1_chrX:588325-591099(+) | protein_length=242 | sequence_SO=chromosome | SO=protein_coding_gene | is_pseudo=false	394450	20760.5
303_1	TGGT1_225930-t26_1-p1	2.12865	NA	27872.4	VVIAYEPVWAIGTGK	1	1	1	0.0593	29925	| transcript=TGGT1_225930-t26_1 | gene=TGGT1_225930 | organism=Toxoplasma_gondii_GT1 | gene_product=triose-phosphate isomerase TPI-I | transcript_product=triose-phosphate isomerase TPI-I | location=TGGT1_chrX:1833650-1835998(+) | protein_length=253 | sequence_SO=chromosome | SO=protein_coding_gene | is_pseudo=false	65331.6	4083.23
48_1	TGGT1_266070-t26_1-p1	3.0571	NA	14346.8	FYTLVQHVPVASFENLK	1	1	1	0.1417	34454	| transcript=TGGT1_266070-t26_1 | gene=TGGT1_266070 | organism=Toxoplasma_gondii_GT1 | gene_product=ribosomal protein RPL31 | transcript_product=ribosomal protein RPL31 | location=TGGT1_chrIX:1142823-1144192(+) | protein_length=120 | sequence_SO=chromosome | SO=protein_coding_gene | is_pseudo=false	246958	35279.7
301_1	TGGT1_300200-t26_1-p1	2.96913	NA	15909.8	GDEELDTLIK	1	1	1	0.0645	17785	| transcript=TGGT1_300200-t26_1 | gene=TGGT1_300200 | organism=Toxoplasma_gondii_GT1 | gene_product=histone H2AZ | transcript_product=histone H2AZ | location=TGGT1_chrXII:122117-123855(-) | protein_length=155 | sequence_SO=chromosome | SO=protein_coding_gene | is_pseudo=false	64728.2	7192.02
28_1	TGGT1_212880-t26_1-p1	2.12865	NA	762094	YTEVLK	1	1	1	0.0009	6137	| transcript=TGGT1_212880-t26_1 | gene=TGGT1_212880 | organism=Toxoplasma_gondii_GT1 | gene_product=surface antigen repeat-containing protein | transcript_product=surface antigen repeat-containing protein | location=TGGT1_chrV:528602-556929(-) | protein_length=6672 | sequence_SO=chromosome | SO=protein_coding_gene | is_pseudo=false	340538	730.769
195_1	TGGT1_244530-t26_1-p1	3.0571	NA	64006.6	YGVSDGLGAGER	1	1	1	0.02	19306	| transcript=TGGT1_244530-t26_1 | gene=TGGT1_244530 | organism=Toxoplasma_gondii_GT1 | gene_product=hypothetical protein | transcript_product=hypothetical protein | location=TGGT1_chrVI:3259589-3261391(-) | protein_length=600 | sequence_SO=chromosome | SO=protein_coding_gene | is_pseudo=false	0	0
404_1	TGGT1_226250-t26_1-p1	2.96913	NA	78543.6	TAAFLYPIIAR	1	1	1	0.015	21155	| transcript=TGGT1_226250-t26_1 | gene=TGGT1_226250 | organism=Toxoplasma_gondii_GT1 | gene_product=DEAD (Asp-Glu-Ala-Asp) box polypeptide DDX3X | transcript_product=DEAD (Asp-Glu-Ala-Asp) box polypeptide DDX3X | location=TGGT1_chrX:1667417-1670378(+) | protein_length=734 | sequence_SO=chromosome | SO=protein_coding_gene | is_pseudo=false	75025.8	1631
193_1	TGGT1_251930-t26_1-p1	2.23331	NA	43631.4	YAGVDGYTIK	1	1	1	0.024	16289	| transcript=TGGT1_251930-t26_1 | gene=TGGT1_251930 | organism=Toxoplasma_gondii_GT1 | gene_product=enoyl-acyl carrier reductase ENR | transcript_product=enoyl-acyl carrier reductase ENR | location=TGGT1_chrXII:5592481-5595811(+) | protein_length=417 | sequence_SO=chromosome | SO=protein_coding_gene | is_pseudo=false	2.11743e+06	100830
188_1	TGGT1_306030-t26_1-p1	2.96913	NA	37806.5	MYQSDEIIK	1	1	1	0.027	17586	| transcript=TGGT1_306030-t26_1 | gene=TGGT1_306030 | organism=Toxoplasma_gondii_GT1 | gene_product=glutathione s-transferase, n-terminal domain containing protein | transcript_product=glutathione s-transferase, n-terminal domain containing protein | location=TGGT1_chrIX:5538577-5544690(-) | protein_length=333 | sequence_SO=chromosome | SO=protein_coding_gene | is_pseudo=false	4.0708e+06	176991
455_1	TGGT1_243790-t26_1-p1	2.96913	NA	31818.4	VIVTVNPGDALVLR	1	1	1	0.0478	27393	| transcript=TGGT1_243790-t26_1 | gene=TGGT1_243790 | organism=Toxoplasma_gondii_GT1 | gene_product=SAG-related sequence SRS33 | transcript_product=SAG-related sequence SRS33 | location=TGGT1_chrVI:2773368-2774249(-) | protein_length=293 | sequence_SO=chromosome | SO=protein_coding_gene | is_pseudo=false	0	0
406_1	TGGT1_264610-t26_1-p1	2.96913	NA	45004.8	GFGFVIFR	1	1	1	0.0186	11883	| transcript=TGGT1_264610-t26_1 | gene=TGGT1_264610 | organism=Toxoplasma_gondii_GT1 | gene_product=RNA recognition motif-containing protein | transcript_product=RNA recognition motif-containing protein | location=TGGT1_chrIX:1992388-1998489(-) | protein_length=430 | sequence_SO=chromosome | SO=protein_coding_gene | is_pseudo=false	0	0
272_1	TGGT1_258410-t26_1-p1	3.0571	NA	18832	HPLAQEYFSER	1	1	1	0.0667	25120	| transcript=TGGT1_258410-t26_1 | gene=TGGT1_258410 | organism=Toxoplasma_gondii_GT1 | gene_product=photosensitized INA-labeled protein PHIL1 | transcript_product=photosensitized INA-labeled protein PHIL1 | location=TGGT1_chrVIIb:3400417-3400914(+) | protein_length=165 | sequence_SO=chromosome | SO=protein_coding_gene | is_pseudo=false	632862	79107.8
5_1	TGGT1_275810-t26_1-p1	2.96913	NA	17387	TYLHLPPTVFPSTLTK	1	1	1	0.1053	32535	| transcript=TGGT1_275810-t26_1 | gene=TGGT1_275810 | organism=Toxoplasma_gondii_GT1 | gene_product=ribosomal protein RPS10 | transcript_product=ribosomal protein RPS10 | location=TGGT1_chrIII:201999-204232(+) | protein_length=152 | sequence_SO=chromosome | SO=protein_coding_gene | is_pseudo=false	62835.3	6283.53
158_1	TGGT1_288500-t26_1-p1	2.66831	NA	60298.1	LPFAAVHGDPDLVAVGK	1	1	1	0.0309	31325	| transcript=TGGT1_288500-t26_1 | gene=TGGT1_288500 | organism=Toxoplasma_gondii_GT1 | gene_product=FAD Malate-dehydrogenase (MDH-FAD) | transcript_product=FAD Malate-dehydrogenase (MDH-FAD) | location=TGGT1_chrIX:2391742-2395938(-) | protein_length=550 | sequence_SO=chromosome | SO=protein_coding_gene | is_pseudo=false	343975	11465.8
309_1	TGGT1_313080-t26_1-p1	2.96913	NA	49496.1	LLAPVAPTLEK	1	1	1	0.0242	18398	| transcript=TGGT1_313080-t26_1 | gene=TGGT1_313080 | organism=Toxoplasma_gondii_GT1 | gene_product=hypothetical protein | transcript_product=hypothetical protein | location=TGGT1_chrXI:3049384-3050751(-) | protein_length=455 | sequence_SO=chromosome | SO=protein_coding_gene | is_pseudo=false	0	0
279_1	TGGT1_263300-t26_1-p1	2.96913	NA	31332	VSVALTHK	1	1	1	0.0276	9176	| transcript=TGGT1_263300-t26_1 | gene=TGGT1_263300 | organism=Toxoplasma_gondii_GT1 | gene_product=eukaryotic porin protein | transcript_product=eukaryotic porin protein | location=TGGT1_chrVIIb:618828-622551(-) | protein_length=290 | sequence_SO=chromosome | SO=protein_coding_gene | is_pseudo=false	1.83602e+06	87429.6
311_1	TGGT1_231180-t26_1-p1	2.96913	NA	53724.9	QFFAVLAETAGIVHR	1	1	1	0.0302	30739	| transcript=TGGT1_231180-t26_1 | gene=TGGT1_231180 | organism=Toxoplasma_gondii_GT1 | gene_product=hypothetical protein | transcript_product=hypothetical protein | location=TGGT1_chrVIII:1297457-1298947(+) | protein_length=496 | sequence_SO=chromosome | SO=protein_coding_gene | is_pseudo=false	0	0
67_1	TGGT1_251770-t26_1-p1	3.0571	NA	138204	NVANPLVSLPEQPLVPSER	1	1	1	0.015	35332	| transcript=TGGT1_251770-t26_1 | gene=TGGT1_251770 | organism=Toxoplasma_gondii_GT1 | gene_product=hypothetical protein | transcript_product=hypothetical protein | location=TGGT1_chrXII:5493972-5500465(-) | protein_length=1265 | sequence_SO=chromosome | SO=protein_coding_gene | is_pseudo=false	0	0
354_1	TGGT1_253330-t26_1-p1	2.03066	NA	42177.3	DGSTTVNVR	1	1	1	0.0239	12093	| transcript=TGGT1_253330-t26_1 | gene=TGGT1_253330 | organism=Toxoplasma_gondii_GT1 | gene_product=Rhoptry kinase family protein | transcript_product=Rhoptry kinase family protein | location=TGGT1_chrIII:839240-840807(-) | protein_length=377 | sequence_SO=chromosome | SO=protein_coding_gene | is_pseudo=false	862889	35953.7
385_1	TGGT1_259830-t26_1-p1	2.81422	NA	69547.4	VLIYDLLANR	1	1	1	0.0159	19650	| transcript=TGGT1_259830-t26_1 | gene=TGGT1_259830 | organism=Toxoplasma_gondii_GT1 | gene_product=diacylglycerol kinase catalytic domain-containing protein | transcript_product=diacylglycerol kinase catalytic domain-containing protein | location=TGGT1_chrVIIb:2657001-2661219(+) | protein_length=628 | sequence_SO=chromosome | SO=protein_coding_gene | is_pseudo=false	16610.1	448.922
47_1	TGGT1_261580-t26_1-p1	2.00609	NA	14501	AGLQFPVSR	1	1	1	0.0667	12841	| transcript=TGGT1_261580-t26_1 | gene=TGGT1_261580 | organism=Toxoplasma_gondii_GT1 | gene_product=histone H2AX | transcript_product=histone H2AX | location=TGGT1_chrVIIb:1624096-1624503(-) | protein_length=135 | sequence_SO=chromosome | SO=protein_coding_gene | is_pseudo=false	2.4012e+06	400199
173_1	TGGT1_219270-t26_1-p1	2.96913	NA	43005	GEEHTPIIHFLTTK	1	1	1	0.036	30233	| transcript=TGGT1_219270-t26_1 | gene=TGGT1_219270 | organism=Toxoplasma_gondii_GT1 | gene_product=multi-pass transmembrane protein | transcript_product=multi-pass transmembrane protein | location=TGGT1_chrXII:948336-949904(+) | protein_length=389 | sequence_SO=chromosome | SO=protein_coding_gene | is_pseudo=false	746305	93288.2
41_1	TGGT1_267810-t26_1-p1	3.0571	NA	26487	FEIWDTAGQER	1	1	1	0.0456	24495	| transcript=TGGT1_267810-t26_1 | gene=TGGT1_267810 | organism=Toxoplasma_gondii_GT1 | gene_product=Rab 5 | transcript_product=Rab 5 | location=TGGT1_chrIX:174026-177378(+) | protein_length=241 | sequence_SO=chromosome | SO=protein_coding_gene | is_pseudo=false	969540	57031.8
91_1	TGGT1_222020-t26_1-p1	2.96913	NA	62938.8	ADLNVPLEVGK	1	1	1	0.0185	18489	| transcript=TGGT1_222020-t26_1 | gene=TGGT1_222020 | organism=Toxoplasma_gondii_GT1 | gene_product=phosphoglycerate kinase PGKII | transcript_product=phosphoglycerate kinase PGKII | location=TGGT1_chrII:744480-749627(+) | protein_length=593 | sequence_SO=chromosome | SO=protein_coding_gene | is_pseudo=false	257115	7791.35
292_1	TGGT1_203665-t26_1-p1	2.25738	NA	1.04568e+06	ISNAVIR	1	1	1	0.0007	6706	| transcript=TGGT1_203665-t26_1 | gene=TGGT1_203665 | organism=Toxoplasma_gondii_GT1 | gene_product=hypothetical protein | transcript_product=hypothetical protein | location=TGGT1_chrVIIa:2256548-2289556(-) | protein_length=9741 | sequence_SO=chromosome | SO=protein_coding_gene | is_pseudo=false	0	0
275_1	TGGT1_314020-t26_1-p1	2.37472	NA	151735	ILPEYASLLGLR	1	1	1	0.0087	24337	| transcript=TGGT1_314020-t26_1 | gene=TGGT1_314020 | organism=Toxoplasma_gondii_GT1 | gene_product=hypothetical protein | transcript_product=hypothetical protein | location=TGGT1_chrXI:3840878-3848889(-) | protein_length=1386 | sequence_SO=chromosome | SO=protein_coding_gene | is_pseudo=false	0	0
428_1	TGGT1_230340-t26_1-p1	2.96913	NA	102322	IAEGTSELEEVR	1	1	1	0.0126	23932	| transcript=TGGT1_230340-t26_1 | gene=TGGT1_230340 | organism=Toxoplasma_gondii_GT1 | gene_product=hypothetical protein | transcript_product=hypothetical protein | location=TGGT1_chrVIII:711206-715922(+) | protein_length=949 | sequence_SO=chromosome | SO=protein_coding_gene | is_pseudo=false	320988	6687.25
95_1	TGGT1_201810-t26_1-p1	3.0571	NA	37101.5	AVQEAHLSPTQR	1	1	1	0.0351	24078	| transcript=TGGT1_201810-t26_1 | gene=TGGT1_201810 | organism=Toxoplasma_gondii_GT1 | gene_product=hypothetical protein | transcript_product=hypothetical protein | location=TGGT1_chrVIIa:3676601-3677629(-) | protein_length=342 | sequence_SO=chromosome | SO=protein_coding_gene | is_pseudo=false	0	0
424_1	TGGT1_268200-t26_1-p1	2.81422	NA	66388.9	LFVGSIPR	1	1	1	0.0123	10199	| transcript=TGGT1_268200-t26_1 | gene=TGGT1_268200 | organism=Toxoplasma_gondii_GT1 | gene_product=RNA recognition motif-containing protein | transcript_product=RNA recognition motif-containing protein | location=TGGT1_chrVIII:6648500-6651532(+) | protein_length=648 | sequence_SO=chromosome | SO=protein_coding_gene | is_pseudo=false	243452	10143.9
294_1	TGGT1_289680-t26_1-p1	2.96913	NA	24980.8	AQIWDTAGQER	1	1	1	0.0502	22297	| transcript=TGGT1_289680-t26_1 | gene=TGGT1_289680 | organism=Toxoplasma_gondii_GT1 | gene_product=Ras-related protein Rab11 | transcript_product=Ras-related protein Rab11 | location=TGGT1_chrIX:3181746-3185073(-) | protein_length=219 | sequence_SO=chromosome | SO=protein_coding_gene | is_pseudo=false	502413	33494.2
378_1	TGGT1_270380-t26_1-p1	2.44986	NA	17165.6	LILVESR	1	1	1	0.0464	8381	| transcript=TGGT1_270380-t26_1 | gene=TGGT1_270380 | organism=Toxoplasma_gondii_GT1 | gene_product=ribosomal protein RPS13 | transcript_product=ribosomal protein RPS13 | location=TGGT1_chrVIII:5238468-5240728(-) | protein_length=151 | sequence_SO=chromosome | SO=protein_coding_gene | is_pseudo=false	305194	27744.9
358_1	TGGT1_230180-t26_1-p1	3.0571	NA	57268.2	GGLQPTTTLSGTAGQPR	1	1	1	0.0314	30495	| transcript=TGGT1_230180-t26_1 | gene=TGGT1_230180 | organism=Toxoplasma_gondii_GT1 | gene_product=hypothetical protein | transcript_product=hypothetical protein | location=TGGT1_chrVIII:662231-666509(-) | protein_length=542 | sequence_SO=chromosome | SO=protein_coding_gene | is_pseudo=false	0	0
181_1	TGGT1_281675-t26_1-p1	2.96913	NA	133930	IALPVAVGEVSSLPK	1	1	1	0.0121	27731	| transcript=TGGT1_281675-t26_1 | gene=TGGT1_281675 | organism=Toxoplasma_gondii_GT1 | gene_product=putative protein kinase | transcript_product=putative protein kinase | location=TGGT1_chrVIIa:4156147-4159857(+) | protein_length=1236 | sequence_SO=chromosome | SO=protein_coding_gene | is_pseudo=false	40780.1	608.658
374_1	TGGT1_289000-t26_1-p1	2.11283	NA	126046	AVLQLFDSSAQLVR	1	1	1	0.0121	29074	| transcript=TGGT1_289000-t26_1 | gene=TGGT1_289000 | organism=Toxoplasma_gondii_GT1 | gene_product=hypothetical protein | transcript_product=hypothetical protein | location=TGGT1_chrIX:2710269-2716208(-) | protein_length=1153 | sequence_SO=chromosome | SO=protein_coding_gene | is_pseudo=false	0	0
251_1	TGGT1_262400-t26_1-p1	2.11283	NA	155746	GYGLLFR	1	1	1	0.005	8253	| transcript=TGGT1_262400-t26_1 | gene=TGGT1_262400 | organism=Toxoplasma_gondii_GT1 | gene_product=lipase | transcript_product=lipase | location=TGGT1_chrVIIb:1267118-1275076(-) | protein_length=1409 | sequence_SO=chromosome | SO=protein_coding_gene | is_pseudo=false	30556.4	456.065
194_1	TGGT1_208790-t26_1-p1	2.96913	NA	33566.4	DGFTGLFFR	1	1	1	0.029	15341	| transcript=TGGT1_208790-t26_1 | gene=TGGT1_208790 | organism=Toxoplasma_gondii_GT1 | gene_product=putative MC family transporter | transcript_product=putative MC family transporter | location=TGGT1_chrIb:876872-880126(-) | protein_length=310 | sequence_SO=chromosome | SO=protein_coding_gene | is_pseudo=false	0	0
271_1	TGGT1_314970-t26_1-p1	2.11283	NA	98037.9	DAQLLQQGR	1	1	1	0.0101	14432	| transcript=TGGT1_314970-t26_1 | gene=TGGT1_314970 | organism=Toxoplasma_gondii_GT1 | gene_product=root hair defective 3 gtp-binding protein (rhd3) protein | transcript_product=root hair defective 3 gtp-binding protein (rhd3) protein | location=TGGT1_chrXI:4386163-4399801(-) | protein_length=893 | sequence_SO=chromosome | SO=protein_coding_gene | is_pseudo=false	0	0
372_1	TGGT1_229250A-t26_1-p1	2.25738	NA	8339.29	FNGITLSAER	1	1	1	0.1351	16998	| transcript=TGGT1_229250A-t26_1 | gene=TGGT1_229250A | organism=Toxoplasma_gondii_GT1 | gene_product=ribosomal protein RPL28 | transcript_product=ribosomal protein RPL28 | location=TGGT1_chrVIII:108601-108824(-) | protein_length=74 | sequence_SO=chromosome | SO=protein_coding_gene | is_pseudo=false	1.06691e+06	152415
277_1	TGGT1_225080-t26_1-p1	2.96913	NA	17711.6	ILNTNVDGR	1	1	1	0.0577	13631	| transcript=TGGT1_225080-t26_1 | gene=TGGT1_225080 | organism=Toxoplasma_gondii_GT1 | gene_product=ribosomal protein RPS18 | transcript_product=ribosomal protein RPS18 | location=TGGT1_chrX:2450681-2451929(+) | protein_length=156 | sequence_SO=chromosome | SO=protein_coding_gene | is_pseudo=false	3.12263e+06	283876
376_1	TGGT1_247350-t26_1-p1	2.37472	NA	33654.3	AFAEGGWK	1	1	1	0.0256	9504	| transcript=TGGT1_247350-t26_1 | gene=TGGT1_247350 | organism=Toxoplasma_gondii_GT1 | gene_product=thioredoxin domain-containing protein | transcript_product=thioredoxin domain-containing protein | location=TGGT1_chrXII:3207736-3209852(-) | protein_length=312 | sequence_SO=chromosome | SO=protein_coding_gene | is_pseudo=false	186744	20749.4
216_1	TGGT1_286720-t26_1-p1	2.66831	NA	31015.7	GSLSAGSMPK	1	1	1	0.0362	11646	| transcript=TGGT1_286720-t26_1 | gene=TGGT1_286720 | organism=Toxoplasma_gondii_GT1 | gene_product=heat shock protein HSP28 | transcript_product=heat shock protein HSP28 | location=TGGT1_chrV:1565219-1566049(+) | protein_length=276 | sequence_SO=chromosome | SO=protein_coding_gene | is_pseudo=false	624447	31222.4
16_1	TGGT1_293900-t26_1-p1	3.0571	NA	57557	QPVHAEVTELR	1	1	1	0.0206	22439	| transcript=TGGT1_293900-t26_1 | gene=TGGT1_293900 | organism=Toxoplasma_gondii_GT1 | gene_product=sporozoite protein with an altered thrombospondin repeat SPATR | transcript_product=sporozoite protein with an altered thrombospondin repeat SPATR | location=TGGT1_chrIa:619649-624142(+) | protein_length=534 | sequence_SO=chromosome | SO=protein_coding_gene | is_pseudo=false	0	0
190_1	TGGT1_259630-t26_1-p1	2.72402	NA	18271.8	YAGTEVIR	1	1	1	0.05	10875	| transcript=TGGT1_259630-t26_1 | gene=TGGT1_259630 | organism=Toxoplasma_gondii_GT1 | gene_product=hypothetical protein | transcript_product=hypothetical protein | location=TGGT1_chrVIIb:2722823-2724032(+) | protein_length=160 | sequence_SO=chromosome | SO=protein_coding_gene | is_pseudo=false	1.19143e+06	170204
237_1	TGGT1_226860-t26_1-p1	2.96913	NA	22996.6	VLDALIDVK	1	1	1	0.0429	13158	| transcript=TGGT1_226860-t26_1 | gene=TGGT1_226860 | organism=Toxoplasma_gondii_GT1 | gene_product=SAG-related sequence SRS67 | transcript_product=SAG-related sequence SRS67 | location=TGGT1_chrX:1192695-1193327(-) | protein_length=210 | sequence_SO=chromosome | SO=protein_coding_gene | is_pseudo=false	46010.6	3539.28
203_1	TGGT1_203630-t26_1-p1	2.96913	NA	12054.8	SFELGAEK	1	1	1	0.0762	9929	| transcript=TGGT1_203630-t26_1 | gene=TGGT1_203630 | organism=Toxoplasma_gondii_GT1 | gene_product=ribosomal protein RPL44 | transcript_product=ribosomal protein RPL44 | location=TGGT1_chrVIIa:2292915-2293974(-) | protein_length=105 | sequence_SO=chromosome | SO=protein_coding_gene | is_pseudo=false	1.71469e+06	428672
300_1	TGGT1_272370-t26_1-p1	2.00609	NA	235036	EGNVEASGIR	1	1	1	0.0046	14513	| transcript=TGGT1_272370-t26_1 | gene=TGGT1_272370 | organism=Toxoplasma_gondii_GT1 | gene_product=hypothetical protein | transcript_product=hypothetical protein | location=TGGT1_chrVIII:4025598-4035718(-) | protein_length=2165 | sequence_SO=chromosome | SO=protein_coding_gene | is_pseudo=false	492885	5188.26
355_1	TGGT1_276130-t26_1-p1	2.27833	NA	82962.8	FTLFPDFR	1	1	1	0.0106	14797	| transcript=TGGT1_276130-t26_1 | gene=TGGT1_276130 | organism=Toxoplasma_gondii_GT1 | gene_product=cathepsin CPC2 | transcript_product=cathepsin CPC2 | location=TGGT1_chrIII:114076-122551(-) | protein_length=753 | sequence_SO=chromosome | SO=protein_coding_gene | is_pseudo=false	0	0
306_1	TGGT1_285870-t26_1-p1	3.0571	NA	34932.3	KPAYTFSVTSLPTEEK	1	1	1	0.0488	32384	| transcript=TGGT1_285870-t26_1 | gene=TGGT1_285870 | organism=Toxoplasma_gondii_GT1 | gene_product=SAG-related sequence SRS20A | transcript_product=SAG-related sequence SRS20A | location=TGGT1_chrV:2015649-2017548(-) | protein_length=328 | sequence_SO=chromosome | SO=protein_coding_gene | is_pseudo=false	104732	5236.61
442_1	TGGT1_222160-t26_1-p1	2.72402	NA	53695.5	VTLELGGK	1	1	1	0.0161	7976	| transcript=TGGT1_222160-t26_1 | gene=TGGT1_222160 | organism=Toxoplasma_gondii_GT1 | gene_product=aldehyde dehydrogenase | transcript_product=aldehyde dehydrogenase | location=TGGT1_chrII:900932-907660(-) | protein_length=497 | sequence_SO=chromosome | SO=protein_coding_gene | is_pseudo=false	594851	19188.8
123_1	TGGT1_236890-t26_1-p1	2.44986	NA	24551.6	VHETVTNFLYR	1	1	1	0.0505	25179	| transcript=TGGT1_236890-t26_1 | gene=TGGT1_236890 | organism=Toxoplasma_gondii_GT1 | gene_product=hypothetical protein | transcript_product=hypothetical protein | location=TGGT1_chrX:5457347-5458367(-) | protein_length=218 | sequence_SO=chromosome | SO=protein_coding_gene | is_pseudo=false	388699	27764.2
128_1	TGGT1_201130-t26_1-p1	3.0571	NA	80094.2	GYLAPEIDPHDQVILNTAK	1	1	1	0.0255	35656	| transcript=TGGT1_201130-t26_1 | gene=TGGT1_201130 | organism=Toxoplasma_gondii_GT1 | gene_product=rhoptry kinase family protein ROP33 | transcript_product=rhoptry kinase family protein ROP33 | location=TGGT1_chrVIIa:3922773-3926189(+) | protein_length=746 | sequence_SO=chromosome | SO=protein_coding_gene | is_pseudo=false	829052	23687.2
448_1	TGGT1_301480A-t26_1-p1	2.12865	NA	58837.6	AAPQVPTK	1	1	1	0.0139	7810	| transcript=TGGT1_301480A-t26_1 | gene=TGGT1_301480A | organism=Toxoplasma_gondii_GT1 | gene_product=hypothetical protein | transcript_product=hypothetical protein | location=AAQM03000332:604-2331(+) | protein_length=576 | sequence_SO=contig | SO=protein_coding_gene | is_pseudo=false	123398	6494.64
250_1	TGGT1_263320-t26_1-p1	2.00609	NA	42111.5	IMATLDK	1	1	1	0.0174	7214	| transcript=TGGT1_263320-t26_1 | gene=TGGT1_263320 | organism=Toxoplasma_gondii_GT1 | gene_product=hypothetical protein | transcript_product=hypothetical protein | location=TGGT1_chrVIIb:613192-614403(-) | protein_length=403 | sequence_SO=chromosome | SO=protein_coding_gene | is_pseudo=false	211739	7301.34
84_1	TGGT1_205470-t26_1-p1	2.66831	NA	93029.6	NMSVIAHVDHGK	1	1	1	0.0144	23248	| transcript=TGGT1_205470-t26_1 | gene=TGGT1_205470 | organism=Toxoplasma_gondii_GT1 | gene_product=putative translation elongation factor 2 family protein | transcript_product=putative translation elongation factor 2 family protein | location=TGGT1_chrVIIa:1297616-1301283(+) | protein_length=832 | sequence_SO=chromosome | SO=protein_coding_gene | is_pseudo=false	69093.9	1328.73
379_1	TGGT1_243800-t26_1-p1	2.72402	NA	83455.4	LGIQVFTWR	1	1	1	0.0119	17365	| transcript=TGGT1_243800-t26_1 | gene=TGGT1_243800 | organism=Toxoplasma_gondii_GT1 | gene_product=putative long-chain fatty acid CoA ligase | transcript_product=putative long-chain fatty acid CoA ligase | location=TGGT1_chrVI:2778396-2788707(-) | protein_length=758 | sequence_SO=chromosome | SO=protein_coding_gene | is_pseudo=false	104982	2837.34
446_1	TGGT1_304710-t26_1-p1	3.0571	NA	90049.5	LSVLSAITSTQQR	1	1	1	0.016	25835	| transcript=TGGT1_304710-t26_1 | gene=TGGT1_304710 | organism=Toxoplasma_gondii_GT1 | gene_product=putative eukaryotic peptide chain release factor | transcript_product=putative eukaryotic peptide chain release factor | location=TGGT1_chrVIIa:615815-622350(-) | protein_length=814 | sequence_SO=chromosome | SO=protein_coding_gene | is_pseudo=false	114427	2542.82
254_1	TGGT1_232380-t26_1-p1	2.23331	NA	134168	AEEAQAAAPQTVR	1	1	1	0.0106	24248	| transcript=TGGT1_232380-t26_1 | gene=TGGT1_232380 | organism=Toxoplasma_gondii_GT1 | gene_product=WD domain, G-beta repeat-containing protein | transcript_product=WD domain, G-beta repeat-containing protein | location=TGGT1_chrVIII:2054619-2063384(-) | protein_length=1230 | sequence_SO=chromosome | SO=protein_coding_gene | is_pseudo=false	0	0
369_1	TGGT1_313700-t26_1-p1	2.16575	NA	62929.6	ESLLLLR	1	1	1	0.012	8839	| transcript=TGGT1_313700-t26_1 | gene=TGGT1_313700 | organism=Toxoplasma_gondii_GT1 | gene_product=hypothetical protein | transcript_product=hypothetical protein | location=TGGT1_chrXI:3587235-3591120(+) | protein_length=585 | sequence_SO=chromosome | SO=protein_coding_gene | is_pseudo=false	27631.7	986.846
377_1	TGGT1_268790-t26_1-p1	2.37472	NA	27343.8	ELLSLLAVPR	1	1	1	0.0397	17066	| transcript=TGGT1_268790-t26_1 | gene=TGGT1_268790 | organism=Toxoplasma_gondii_GT1 | gene_product=hypothetical protein | transcript_product=hypothetical protein | location=TGGT1_chrVIII:6289367-6290125(+) | protein_length=252 | sequence_SO=chromosome | SO=protein_coding_gene | is_pseudo=false	32720	2337.14
211_1	TGGT1_207620-t26_1-p1	2.21161	NA	71204.2	DGAIVTDPLLR	1	1	1	0.0166	18965	| transcript=TGGT1_207620-t26_1 | gene=TGGT1_207620 | organism=Toxoplasma_gondii_GT1 | gene_product=pyridine nucleotide-disulfide oxidoreductase domain-containing protein | transcript_product=pyridine nucleotide-disulfide oxidoreductase domain-containing protein | location=TGGT1_chrIb:171089-178693(-) | protein_length=664 | sequence_SO=chromosome | SO=protein_coding_gene | is_pseudo=false	698406	16628.7
213_1	TGGT1_205380-t26_1-p1	2.66831	NA	42205.7	YIGSLVADFHR	1	1	1	0.0284	22402	| transcript=TGGT1_205380-t26_1 | gene=TGGT1_205380 | organism=Toxoplasma_gondii_GT1 | gene_product=fructose-bisphospatase I | transcript_product=fructose-bisphospatase I | location=TGGT1_chrVIIa:1342975-1346118(+) | protein_length=388 | sequence_SO=chromosome | SO=protein_coding_gene | is_pseudo=false	0	0
8_1	TGGT1_301690-t26_1-p1	2.12865	NA	41556.8	TVEAALQEETR	1	1	1	0.0283	21467	| transcript=TGGT1_301690-t26_1 | gene=TGGT1_301690 | organism=Toxoplasma_gondii_GT1 | gene_product=hypothetical protein | transcript_product=hypothetical protein | location=AAQM03000407:3073-4242(-) | protein_length=389 | sequence_SO=contig | SO=protein_coding_gene | is_pseudo=false	622207	38887.9
104_1	TGGT1_237250-t26_1-p1	3.0571	NA	28486.5	MSVHEQLGTSTR	1	1	1	0.0463	24347	| transcript=TGGT1_237250-t26_1 | gene=TGGT1_237250 | organism=Toxoplasma_gondii_GT1 | gene_product=hypothetical protein | transcript_product=hypothetical protein | location=TGGT1_chrX:5697810-5699972(+) | protein_length=259 | sequence_SO=chromosome | SO=protein_coding_gene | is_pseudo=false	198082	14148.7
80_1	TGGT1_290600-t26_1-p1	3.0571	NA	35067.9	IAALEDAGVHVVR	1	1	1	0.039	24466	| transcript=TGGT1_290600-t26_1 | gene=TGGT1_290600 | organism=Toxoplasma_gondii_GT1 | gene_product=succinyl-CoA-synthetase alpha SCSA | transcript_product=succinyl-CoA-synthetase alpha SCSA | location=TGGT1_chrIX:3568986-3572521(+) | protein_length=333 | sequence_SO=chromosome | SO=protein_coding_gene | is_pseudo=false	0	0
236_1	TGGT1_318710-t26_1-p1	2.66831	NA	89110.6	AAQLLQQQR	1	1	1	0.0111	15215	| transcript=TGGT1_318710-t26_1 | gene=TGGT1_318710 | organism=Toxoplasma_gondii_GT1 | gene_product=ATP-binding cassette sub-family F member 1 | transcript_product=ATP-binding cassette sub-family F member 1 | location=TGGT1_chrIV:1070737-1079983(+) | protein_length=811 | sequence_SO=chromosome | SO=protein_coding_gene | is_pseudo=false	0	0
285_1	TGGT1_230850-t26_1-p1	2.34169	NA	50513.2	KIETTGLESGK	1	1	1	0.0231	18752	| transcript=TGGT1_230850-t26_1 | gene=TGGT1_230850 | organism=Toxoplasma_gondii_GT1 | gene_product=hypothetical protein | transcript_product=hypothetical protein | location=TGGT1_chrVIII:1056415-1058913(+) | protein_length=476 | sequence_SO=chromosome | SO=protein_coding_gene | is_pseudo=false	26056.8	1240.8
19_1	TGGT1_234980-t26_1-p1	2.37472	NA	81190.1	VPQLFDSDMPR	1	1	1	0.0145	23162	| transcript=TGGT1_234980-t26_1 | gene=TGGT1_234980 | organism=Toxoplasma_gondii_GT1 | gene_product=hypothetical protein | transcript_product=hypothetical protein | location=TGGT1_chrX:4475059-4477709(-) | protein_length=760 | sequence_SO=chromosome | SO=protein_coding_gene | is_pseudo=false	16473.7	401.797
234_1	TGGT1_285180-t26_1-p1	2.72402	NA	69739.9	GFLGLDDIR	1	1	1	0.0142	13753	| transcript=TGGT1_285180-t26_1 | gene=TGGT1_285180 | organism=Toxoplasma_gondii_GT1 | gene_product=hypothetical protein | transcript_product=hypothetical protein | location=TGGT1_chrV:2405955-2411632(+) | protein_length=632 | sequence_SO=chromosome | SO=protein_coding_gene | is_pseudo=false	93602	3900.08
215_1	TGGT1_205240-t26_1-p1	3.0571	NA	88253.3	VPLSLLLDR	1	1	1	0.0113	14297	| transcript=TGGT1_205240-t26_1 | gene=TGGT1_205240 | organism=Toxoplasma_gondii_GT1 | gene_product=cleft lip and palate transmembrane protein 1 (clptm1) protein | transcript_product=cleft lip and palate transmembrane protein 1 (clptm1) protein | location=TGGT1_chrVIIa:1429206-1438379(-) | protein_length=794 | sequence_SO=chromosome | SO=protein_coding_gene | is_pseudo=false	0	0
415_1	TGGT1_268880-t26_1-p1	2.00609	NA	44035.1	WFTYTVCK	1	1	1	0.02	16861	| transcript=TGGT1_268880-t26_1 | gene=TGGT1_268880 | organism=Toxoplasma_gondii_GT1 | gene_product=hypothetical protein | transcript_product=hypothetical protein | location=TGGT1_chrVIII:6230647-6234052(-) | protein_length=400 | sequence_SO=chromosome | SO=protein_coding_gene | is_pseudo=false	0	0
230_1	TGGT1_207170-t26_1-p1	2.66831	NA	15221.8	MAGMEGRMPVR	1	1	1	0.078	21584	| transcript=TGGT1_207170-t26_1 | gene=TGGT1_207170 | organism=Toxoplasma_gondii_GT1 | gene_product=hypothetical protein | transcript_product=hypothetical protein | location=TGGT1_chrX:7297038-7299283(+) | protein_length=141 | sequence_SO=chromosome | SO=protein_coding_gene | is_pseudo=false	0	0
217_1	TGGT1_261650-t26_1-p1	2.96913	NA	124821	IAVALGLR	1	1	1	0.007	7849	| transcript=TGGT1_261650-t26_1 | gene=TGGT1_261650 | organism=Toxoplasma_gondii_GT1 | gene_product=hypothetical protein | transcript_product=hypothetical protein | location=TGGT1_chrVIIb:1586531-1593870(-) | protein_length=1135 | sequence_SO=chromosome | SO=protein_coding_gene | is_pseudo=false	30372.7	497.913
38_1	TGGT1_313140-t26_1-p1	2.96913	NA	68272.3	TVVSEAAHGTVTR	1	1	1	0.0209	23804	| transcript=TGGT1_313140-t26_1 | gene=TGGT1_313140 | organism=Toxoplasma_gondii_GT1 | gene_product=isocitrate dehydrogenase | transcript_product=isocitrate dehydrogenase | location=TGGT1_chrXI:3095680-3101525(-) | protein_length=621 | sequence_SO=chromosome | SO=protein_coding_gene | is_pseudo=false	15674.1	382.296
13_1	TGGT1_408820-t26_1-p1	2.96913	NA	14232.5	SIDPDSIQLIGAGK;VVLEEWLDTYAGK	1;0	1	1	0.2077	26077;28632	| transcript=TGGT1_408820-t26_1 | gene=TGGT1_408820 | organism=Toxoplasma_gondii_GT1 | gene_product=NTPase | transcript_product=NTPase | location=AAQM03000066:3951-4340(+) | protein_length=130 | sequence_SO=contig | SO=protein_coding_gene | is_pseudo=false	2.69332e+06	448887
419_1	TGGT1_257990-t26_1-p1	2.66831	NA	104247	NNPVLIGEPGVGK	1	1	1	0.014	22872	| transcript=TGGT1_257990-t26_1 | gene=TGGT1_257990 | organism=Toxoplasma_gondii_GT1 | gene_product=putative heat shock protein 101 | transcript_product=putative heat shock protein 101 | location=TGGT1_chrVIIb:3637480-3646383(+) | protein_length=927 | sequence_SO=chromosome | SO=protein_coding_gene | is_pseudo=false	1.12437e+06	17568.3
164_1	TGGT1_219250-t26_1-p1	2.96913	NA	89387	VIAFLVAQNDK	1	1	1	0.0134	20600	| transcript=TGGT1_219250-t26_1 | gene=TGGT1_219250 | organism=Toxoplasma_gondii_GT1 | gene_product=acetyltransferase, GNAT family protein | transcript_product=acetyltransferase, GNAT family protein | location=TGGT1_chrXII:974892-980292(-) | protein_length=823 | sequence_SO=chromosome | SO=protein_coding_gene | is_pseudo=false	331337	8955.07
238_1	TGGT1_226590-t26_1-p1	2.21161	NA	34466.1	DLVELFLVHQK	1	1	1	0.0368	24227	| transcript=TGGT1_226590-t26_1 | gene=TGGT1_226590 | organism=Toxoplasma_gondii_GT1 | gene_product=putative cytochrome C oxidase subunit IIa | transcript_product=putative cytochrome C oxidase subunit IIa | location=TGGT1_chrX:1425019-1427425(+) | protein_length=299 | sequence_SO=chromosome | SO=protein_coding_gene | is_pseudo=false	11549.9	679.407
147_1	TGGT1_278990-t26_1-p1	2.21161	NA	53057.9	TVVAEEGAAGLR	1	1	1	0.0251	19071	| transcript=TGGT1_278990-t26_1 | gene=TGGT1_278990 | organism=Toxoplasma_gondii_GT1 | gene_product=putative phosphate carrier | transcript_product=putative phosphate carrier | location=TGGT1_chrXII:5622211-5625652(-) | protein_length=479 | sequence_SO=chromosome | SO=protein_coding_gene | is_pseudo=false	1.98856e+06	66285.2
37_1	TGGT1_289530-t26_1-p1	2.44986	NA	22146.2	LAASILK	1	1	1	0.0374	5271	| transcript=TGGT1_289530-t26_1 | gene=TGGT1_289530 | organism=Toxoplasma_gondii_GT1 | gene_product=ribosomal protein RPL19 | transcript_product=ribosomal protein RPL19 | location=TGGT1_chrIX:3095967-3098521(-) | protein_length=187 | sequence_SO=chromosome | SO=protein_coding_gene | is_pseudo=false	0	0
441_1	TGGT1_300310-t26_1-p1	2.12865	NA	47757.7	LPAEYDSR	1	1	1	0.0187	12145	| transcript=TGGT1_300310-t26_1 | gene=TGGT1_300310 | organism=Toxoplasma_gondii_GT1 | gene_product=26S proteasome regulatory subunit, S6a family AAA ATpase | transcript_product=26S proteasome regulatory subunit, S6a family AAA ATpase | location=TGGT1_chrXII:55218-62332(-) | protein_length=427 | sequence_SO=chromosome | SO=protein_coding_gene | is_pseudo=false	319611	13317.1
262_1	TGGT1_313660-t26_1-p1	4.0985	NA	75668.7	VAESVWQVLDLQR	1	1	1	0.0187	29012	| transcript=TGGT1_313660-t26_1 | gene=TGGT1_313660 | organism=Toxoplasma_gondii_GT1 | gene_product=hypothetical protein | transcript_product=hypothetical protein | location=TGGT1_chrXI:3546211-3549570(+) | protein_length=696 | sequence_SO=chromosome | SO=protein_coding_gene | is_pseudo=false	0	0
433_1	TGGT1_312090-t26_1-p1	3.0571	NA	14808.8	LPACSLGDLVLATVK	1	1	1	0.1079	29267	| transcript=TGGT1_312090-t26_1 | gene=TGGT1_312090 | organism=Toxoplasma_gondii_GT1 | gene_product=ribosomal protein RPL23 | transcript_product=ribosomal protein RPL23 | location=TGGT1_chrXI:2381590-2383685(-) | protein_length=139 | sequence_SO=chromosome | SO=protein_coding_gene | is_pseudo=false	12548.8	1140.8
264_1	TGGT1_213880-t26_1-p1	4.0985	NA	21203.7	AGDATGEAGVGGEAAEPNK	1	1	1	0.0979	31258	| transcript=TGGT1_213880-t26_1 | gene=TGGT1_213880 | organism=Toxoplasma_gondii_GT1 | gene_product=hypothetical protein | transcript_product=hypothetical protein | location=TGGT1_chrV:1268769-1269353(+) | protein_length=194 | sequence_SO=chromosome | SO=protein_coding_gene | is_pseudo=false	0	0
35_1	TGGT1_231160-t26_1-p1	3.0571	NA	18283.8	VVGTGELSDPTAVQVAAVK	1	1	1	0.1067	32806	| transcript=TGGT1_231160-t26_1 | gene=TGGT1_231160 | organism=Toxoplasma_gondii_GT1 | gene_product=hypothetical protein | transcript_product=hypothetical protein | location=TGGT1_chrVIII:1271630-1273190(+) | protein_length=178 | sequence_SO=chromosome | SO=protein_coding_gene | is_pseudo=false	0	0
18_2	TGGT1_214770-t26_1-p1	2.96913	NA	22865.4	LLLIGDSGVGK;LQIWDTAGQER	1;0	1	1	0.1089	15790;23504	| transcript=TGGT1_214770-t26_1 | gene=TGGT1_214770 | organism=Toxoplasma_gondii_GT1 | gene_product=putative small GTP binding protein rab1a | transcript_product=putative small GTP binding protein rab1a | location=TGGT1_chrX:6376684-6380380(+) | protein_length=202 | sequence_SO=chromosome | SO=protein_coding_gene | is_pseudo=false	1.43944e+06	71972.2
18_1	TGGT1_258130-t26_1-p1	2.96913	NA	23856.9	DYDHLFK;LQIWDTAGQER	1;0	1	1	0.0833	11725;23504	| transcript=TGGT1_258130-t26_1 | gene=TGGT1_258130 | organism=Toxoplasma_gondii_GT1 | gene_product=Rab1 protein | transcript_product=Rab1 protein | location=TGGT1_chrVIIb:3520118-3526101(+) | protein_length=216 | sequence_SO=chromosome | SO=protein_coding_gene | is_pseudo=false	423191	22273.2
88_1	TGGT1_226580-t26_1-p1	2.81422	NA	42712.1	DVFAETGVR	1	1	1	0.0237	13421	| transcript=TGGT1_226580-t26_1 | gene=TGGT1_226580 | organism=Toxoplasma_gondii_GT1 | gene_product=hypothetical protein | transcript_product=hypothetical protein | location=TGGT1_chrX:1431734-1436682(-) | protein_length=380 | sequence_SO=chromosome | SO=protein_coding_gene | is_pseudo=false	384741	14249.7
399_1	TGGT1_250710-t26_1-p1	4.0985	NA	23098.8	IDEQQANYEQR	1	1	1	0.0556	25594	| transcript=TGGT1_250710-t26_1 | gene=TGGT1_250710 | organism=Toxoplasma_gondii_GT1 | gene_product=microneme protein MIC10 | transcript_product=microneme protein MIC10 | location=TGGT1_chrXII:5071359-5071955(+) | protein_length=198 | sequence_SO=chromosome | SO=protein_coding_gene | is_pseudo=false	28354.6	3544.32
445_1	TGGT1_253650-t26_1-p1	2.11283	NA	76346.3	VFSSFFGGSNAR	1	1	1	0.0169	22320	| transcript=TGGT1_253650-t26_1 | gene=TGGT1_253650 | organism=Toxoplasma_gondii_GT1 | gene_product=DnaJ C terminal region domain-containing protein | transcript_product=DnaJ C terminal region domain-containing protein | location=TGGT1_chrIII:1063337-1067055(-) | protein_length=712 | sequence_SO=chromosome | SO=protein_coding_gene | is_pseudo=false	191282	5625.95
83_1	TGGT1_214080-t26_1-p1	3.0571	NA	27115.3	KYENLNTEQQK	1	1	1	0.0449	25622	| transcript=TGGT1_214080-t26_1 | gene=TGGT1_214080 | organism=Toxoplasma_gondii_GT1 | gene_product=toxofilin | transcript_product=toxofilin | location=TGGT1_chrX:5904318-5905055(+) | protein_length=245 | sequence_SO=chromosome | SO=protein_coding_gene | is_pseudo=false	0	0
319_1	TGGT1_224350A-t26_1-p1	2.14668	NA	134327	EGLTVFR	1	1	1	0.0057	8139	| transcript=TGGT1_224350A-t26_1 | gene=TGGT1_224350A | organism=Toxoplasma_gondii_GT1 | gene_product=putative aminopeptidase N | transcript_product=putative aminopeptidase N | location=TGGT1_chrX:2967893-2975546(-) | protein_length=1219 | sequence_SO=chromosome | SO=protein_coding_gene | is_pseudo=false	739942	10277
447_1	TGGT1_282055-t26_1-p1	3.0571	NA	51857.2	AANLPGGSSALIIFVR	1	1	1	0.0335	29675	| transcript=TGGT1_282055-t26_1 | gene=TGGT1_282055 | organism=Toxoplasma_gondii_GT1 | gene_product=protein phosphatase PP2C-hn | transcript_product=protein phosphatase PP2C-hn | location=TGGT1_chrVIIa:4262456-4267234(-) | protein_length=478 | sequence_SO=chromosome | SO=protein_coding_gene | is_pseudo=false	0	0
125_1	TGGT1_294800B-t26_1-p1	3.0571	NA	33680.4	AGMVLTFAPVGLTTECK;IGGIGTVPVGR;MDSCNYSEDR;QTVAVGVIK;STNMSWYK;SVEMHHEVMEQAVPGDNVGFNVK;TLVEALDTMEAPK	0;0;0;1;0;0;0	1	2	0.2935	32341;14296;22352;11057;11058;14046;38187;38233;38188;26178;26609;26177	| transcript=TGGT1_294800B-t26_1 | gene=TGGT1_294800B | organism=Toxoplasma_gondii_GT1 | gene_product=putative elongation factor 1-alpha (EF-1-ALPHA) | transcript_product=putative elongation factor 1-alpha (EF-1-ALPHA) | location=TGGT1_chrIa:1133102-1134034(-) | protein_length=310 | sequence_SO=chromosome | SO=protein_coding_gene | is_pseudo=false	0	0
450_1	TGGT1_306060-t26_1-p1	2.96913	NA	328829	VPNELLQPLLR	1	1	1	0.0037	22822	| transcript=TGGT1_306060-t26_1 | gene=TGGT1_306060 | organism=Toxoplasma_gondii_GT1 | gene_product=rhoptry neck protein RON8 | transcript_product=rhoptry neck protein RON8 | location=TGGT1_chrIX:5560917-5575203(-) | protein_length=2980 | sequence_SO=chromosome | SO=protein_coding_gene | is_pseudo=false	16579.1	104.271
87_1	TGGT1_305485-t26_1-p1	2.44986	NA	15846.2	TALHLR	1	1	1	0.0435	5147	| transcript=TGGT1_305485-t26_1 | gene=TGGT1_305485 | organism=Toxoplasma_gondii_GT1 | gene_product=hypothetical protein | transcript_product=hypothetical protein | location=TGGT1_chrIX:5216021-5217037(-) | protein_length=138 | sequence_SO=chromosome | SO=protein_coding_gene | is_pseudo=false	37369.3	3736.93
269_1	TGGT1_245640-t26_1-p1	2.44986	NA	46455.8	LAQTEPVQK	1	1	1	0.0216	13970	| transcript=TGGT1_245640-t26_1 | gene=TGGT1_245640 | organism=Toxoplasma_gondii_GT1 | gene_product=hypothetical protein | transcript_product=hypothetical protein | location=TGGT1_chrXII:2379517-2382152(-) | protein_length=416 | sequence_SO=chromosome | SO=protein_coding_gene | is_pseudo=false	87061	3224.48
320_1	TGGT1_231130-t26_1-p1	2.25738	NA	76996.1	NVFAWLPGR	1	1	1	0.0127	15355	| transcript=TGGT1_231130-t26_1 | gene=TGGT1_231130 | organism=Toxoplasma_gondii_GT1 | gene_product=hypothetical protein | transcript_product=hypothetical protein | location=TGGT1_chrVIII:1250007-1256661(+) | protein_length=711 | sequence_SO=chromosome | SO=protein_coding_gene | is_pseudo=false	184989	7399.54
315_1	TGGT1_259260-t26_1-p1	2.96913	NA	136854	GSALGFVEQVPLEDR	1	1	1	0.012	30128	| transcript=TGGT1_259260-t26_1 | gene=TGGT1_259260 | organism=Toxoplasma_gondii_GT1 | gene_product=membrane protein FtsH1 | transcript_product=membrane protein FtsH1 | location=TGGT1_chrVIIb:2788863-2795704(-) | protein_length=1250 | sequence_SO=chromosome | SO=protein_coding_gene | is_pseudo=false	1.1187e+06	15756.4
339_1	TGGT1_239890-t26_1-p1	2.96913	NA	26606.2	KVVLEIVK	1	1	1	0.0325	11452	| transcript=TGGT1_239890-t26_1 | gene=TGGT1_239890 | organism=Toxoplasma_gondii_GT1 | gene_product=SCP family extracellular subfamily protein | transcript_product=SCP family extracellular subfamily protein | location=TGGT1_chrVI:984652-987705(-) | protein_length=246 | sequence_SO=chromosome | SO=protein_coding_gene | is_pseudo=false	0	0
4_1	TGGT1_267500-t26_1-p1	3.0571	NA	25680.8	LQQTFADIAGR	1	1	1	0.0478	20661	| transcript=TGGT1_267500-t26_1 | gene=TGGT1_267500 | organism=Toxoplasma_gondii_GT1 | gene_product=hypothetical protein | transcript_product=hypothetical protein | location=TGGT1_chrIX:444584-445921(+) | protein_length=230 | sequence_SO=chromosome | SO=protein_coding_gene | is_pseudo=false	603269	60326.9
58_1	TGGT1_203400-t26_1-p1	2.96913	NA	30025.2	VFLGLLSVQEK	1	1	1	0.0415	21041	| transcript=TGGT1_203400-t26_1 | gene=TGGT1_203400 | organism=Toxoplasma_gondii_GT1 | gene_product=hypothetical protein | transcript_product=hypothetical protein | location=TGGT1_chrVIIa:2416167-2418871(+) | protein_length=265 | sequence_SO=chromosome | SO=protein_coding_gene | is_pseudo=false	0	0
33_1	TGGT1_226030-t26_1-p1	2.96913	NA	39385.3	LLTPDLAQR	1	1	1	0.0262	14320	| transcript=TGGT1_226030-t26_1 | gene=TGGT1_226030 | organism=Toxoplasma_gondii_GT1 | gene_product=AGC kinase | transcript_product=AGC kinase | location=TGGT1_chrX:1762934-1764677(+) | protein_length=343 | sequence_SO=chromosome | SO=protein_coding_gene | is_pseudo=false	3.22145e+06	201340
142_1	TGGT1_297650-t26_1-p1	3.0571	NA	72540	LPNFWYFTR	1	1	1	0.0138	21377	| transcript=TGGT1_297650-t26_1 | gene=TGGT1_297650 | organism=Toxoplasma_gondii_GT1 | gene_product=Ser/Thr phosphatase family protein | transcript_product=Ser/Thr phosphatase family protein | location=TGGT1_chrII:1870431-1877352(-) | protein_length=651 | sequence_SO=chromosome | SO=protein_coding_gene | is_pseudo=false	65517.3	1770.74
412_1	TGGT1_253370-t26_1-p1	2.72402	NA	216347	GSGEAAAVGATDR	1	1	1	0.0066	18694	| transcript=TGGT1_253370-t26_1 | gene=TGGT1_253370 | organism=Toxoplasma_gondii_GT1 | gene_product=hypothetical protein | transcript_product=hypothetical protein | location=TGGT1_chrIII:861500-883749(+) | protein_length=1981 | sequence_SO=chromosome | SO=protein_coding_gene | is_pseudo=false	94463.4	882.836
267_1	TGGT1_226430-t26_1-p1	2.96913	NA	21577.7	VLDLAPSFGEGPVEIVSR	1	1	1	0.0918	33231	| transcript=TGGT1_226430-t26_1 | gene=TGGT1_226430 | organism=Toxoplasma_gondii_GT1 | gene_product=reticulon protein | transcript_product=reticulon protein | location=TGGT1_chrX:1552488-1553078(-) | protein_length=196 | sequence_SO=chromosome | SO=protein_coding_gene | is_pseudo=false	0	0
39_1	TGGT1_243930-t26_1-p1	2.72402	NA	101259	SAATQGLNAFNSDAVR	1	1	1	0.017	30238	| transcript=TGGT1_243930-t26_1 | gene=TGGT1_243930 | organism=Toxoplasma_gondii_GT1 | gene_product=hypothetical protein | transcript_product=hypothetical protein | location=TGGT1_chrVI:2808395-2813397(-) | protein_length=943 | sequence_SO=chromosome | SO=protein_coding_gene | is_pseudo=false	116434	3146.86
346_1	TGGT1_214940-t26_1-p1	3.0571	NA	34551.5	NFSGEDSSEIDEK	1	1	1	0.0394	27141	| transcript=TGGT1_214940-t26_1 | gene=TGGT1_214940 | organism=Toxoplasma_gondii_GT1 | gene_product=MIC2-associated protein M2AP | transcript_product=MIC2-associated protein M2AP | location=TGGT1_chrX:6494811-6496996(+) | protein_length=330 | sequence_SO=chromosome | SO=protein_coding_gene | is_pseudo=false	0	0
356_1	TGGT1_238100-t26_1-p1	2.72402	NA	26874.8	EVLPTEPQGK	1	1	1	0.0417	16656	| transcript=TGGT1_238100-t26_1 | gene=TGGT1_238100 | organism=Toxoplasma_gondii_GT1 | gene_product=transmembrane protein | transcript_product=transmembrane protein | location=TGGT1_chrVI:63589-66092(-) | protein_length=240 | sequence_SO=chromosome | SO=protein_coding_gene | is_pseudo=false	1.1606e+06	68270.5
342_1	TGGT1_300340-t26_1-p1	2.25738	NA	60009.7	LIEAIVEK	1	1	1	0.0145	11052	| transcript=TGGT1_300340-t26_1 | gene=TGGT1_300340 | organism=Toxoplasma_gondii_GT1 | gene_product=CAF1 family ribonuclease | transcript_product=CAF1 family ribonuclease | location=TGGT1_chrXII:26355-32072(-) | protein_length=550 | sequence_SO=chromosome | SO=protein_coding_gene | is_pseudo=false	1.41387e+06	44183.3
286_1	TGGT1_248390-t26_1-p1	2.96913	NA	16298.9	FSSQVSSSR	1	1	1	0.0638	13115	| transcript=TGGT1_248390-t26_1 | gene=TGGT1_248390 | organism=Toxoplasma_gondii_GT1 | gene_product=ribosomal protein RPL26 | transcript_product=ribosomal protein RPL26 | location=TGGT1_chrXII:3763041-3764059(-) | protein_length=141 | sequence_SO=chromosome | SO=protein_coding_gene | is_pseudo=false	410478	51309.7
348_1	TGGT1_250880-t26_1-p1	2.96913	NA	52720.8	VHNLVAAEK	1	1	1	0.0184	13042	| transcript=TGGT1_250880-t26_1 | gene=TGGT1_250880 | organism=Toxoplasma_gondii_GT1 | gene_product=kinase, pfkB family protein | transcript_product=kinase, pfkB family protein | location=TGGT1_chrXII:5223924-5227476(-) | protein_length=488 | sequence_SO=chromosome | SO=protein_coding_gene | is_pseudo=false	0	0
167_1	TGGT1_291600-t26_1-p1	3.0571	NA	41487.4	VSAPPVSSPLLGQHLLLLSR	1	1	1	0.0528	35564	| transcript=TGGT1_291600-t26_1 | gene=TGGT1_291600 | organism=Toxoplasma_gondii_GT1 | gene_product=gamma interferon inducible lysosomal thiol reductase (GILT) protein | transcript_product=gamma interferon inducible lysosomal thiol reductase (GILT) protein | location=TGGT1_chrIX:4092775-4097733(-) | protein_length=379 | sequence_SO=chromosome | SO=protein_coding_gene | is_pseudo=false	0	0
208_1	TGGT1_321570-t26_1-p1	2.96913	NA	24552.9	FPFLLVDK	1	1	1	0.0346	12982	| transcript=TGGT1_321570-t26_1 | gene=TGGT1_321570 | organism=Toxoplasma_gondii_GT1 | gene_product=beta-hydroxyacyl-acyl carrier protein dehydratase (FABZ) | transcript_product=beta-hydroxyacyl-acyl carrier protein dehydratase (FABZ) | location=TGGT1_chrIb:1733019-1733808(-) | protein_length=231 | sequence_SO=chromosome | SO=protein_coding_gene | is_pseudo=false	30575.4	2547.95
241_1	TGGT1_260520-t26_1-p1	2.66831	NA	77015.8	VDTGAQSPVGYHQAR	1	1	1	0.0202	29663	| transcript=TGGT1_260520-t26_1 | gene=TGGT1_260520 | organism=Toxoplasma_gondii_GT1 | gene_product=hypothetical protein | transcript_product=hypothetical protein | location=TGGT1_chrVIIb:2164696-2167131(-) | protein_length=742 | sequence_SO=chromosome | SO=protein_coding_gene | is_pseudo=false	249784	8613.24
225_1	TGGT1_232000-t26_1-p1	2.96913	NA	69370.9	SIFGTFVPGSAR	1	1	1	0.0188	21246	| transcript=TGGT1_232000-t26_1 | gene=TGGT1_232000 | organism=Toxoplasma_gondii_GT1 | gene_product=hypothetical protein | transcript_product=hypothetical protein | location=TGGT1_chrVIII:1738722-1741055(+) | protein_length=637 | sequence_SO=chromosome | SO=protein_coding_gene | is_pseudo=false	325349	9295.69
430_1	TGGT1_239400-t26_1-p1	2.66831	NA	133854	QAPSYVVTYVLR	1	1	1	0.0095	25673	| transcript=TGGT1_239400-t26_1 | gene=TGGT1_239400 | organism=Toxoplasma_gondii_GT1 | gene_product=hypothetical protein | transcript_product=hypothetical protein | location=TGGT1_chrVI:611132-617706(+) | protein_length=1265 | sequence_SO=chromosome | SO=protein_coding_gene | is_pseudo=false	1.48131e+06	18287.8
77_1	TGGT1_285830-t26_1-p1	2.00609	NA	360078	TLELIVSVR	1	1	1	0.0027	14414	| transcript=TGGT1_285830-t26_1 | gene=TGGT1_285830 | organism=Toxoplasma_gondii_GT1 | gene_product=hypothetical protein | transcript_product=hypothetical protein | location=TGGT1_chrV:2036201-2053447(-) | protein_length=3329 | sequence_SO=chromosome | SO=protein_coding_gene | is_pseudo=false	286429	1609.15
265_1	TGGT1_316750-t26_1-p1	2.44986	NA	218637	LALFVSMAEALRTSCSSSCSSSSSASAWSSSPFTSSASQGTAAEAGEER	1	1	1	0.0247	40279	| transcript=TGGT1_316750-t26_1 | gene=TGGT1_316750 | organism=Toxoplasma_gondii_GT1 | gene_product=DEAD/DEAH box helicase domain-containing protein | transcript_product=DEAD/DEAH box helicase domain-containing protein | location=TGGT1_chrXI:5500551-5515725(-) | protein_length=1984 | sequence_SO=chromosome | SO=protein_coding_gene | is_pseudo=false	274257	2770.27
340_1	TGGT1_297780-t26_1-p1	2.14668	NA	148150	AGEVSADLDGLR	1	1	1	0.0087	20044	| transcript=TGGT1_297780-t26_1 | gene=TGGT1_297780 | organism=Toxoplasma_gondii_GT1 | gene_product=ATPase/histidine kinase/DNA gyrase B/HSP90 domain-containing protein | transcript_product=ATPase/histidine kinase/DNA gyrase B/HSP90 domain-containing protein | location=TGGT1_chrII:1965698-1975996(+) | protein_length=1386 | sequence_SO=chromosome | SO=protein_coding_gene | is_pseudo=false	467726	6587.69
202_1	TGGT1_260540-t26_1-p1	2.81422	NA	83251.1	YTIQLQQLTK	1	1	1	0.0136	21152	| transcript=TGGT1_260540-t26_1 | gene=TGGT1_260540 | organism=Toxoplasma_gondii_GT1 | gene_product=alveolin domain containing intermediate filament IMC14 | transcript_product=alveolin domain containing intermediate filament IMC14 | location=TGGT1_chrVIIb:2144399-2148137(+) | protein_length=733 | sequence_SO=chromosome | SO=protein_coding_gene | is_pseudo=false	0	0
223_1	TGGT1_248880-t26_1-p1	3.0571	NA	47788.7	TSLMNQYVNK	1	1	1	0.0231	19893	| transcript=TGGT1_248880-t26_1 | gene=TGGT1_248880 | organism=Toxoplasma_gondii_GT1 | gene_product=GTPase RAB7 | transcript_product=GTPase RAB7 | location=TGGT1_chrXII:4169929-4175109(-) | protein_length=432 | sequence_SO=chromosome | SO=protein_coding_gene | is_pseudo=false	1.00335e+06	34598.2
34_1	TGGT1_310430B-t26_1-p1	3.0571	NA	50556.9	LGGSPTGAGGPGTGDSR	1	1	1	0.0374	26864	| transcript=TGGT1_310430B-t26_1 | gene=TGGT1_310430B | organism=Toxoplasma_gondii_GT1 | gene_product=Hsp90 domain-containing protein | transcript_product=Hsp90 domain-containing protein | location=TGGT1_chrXI:1300285-1303091(+) | protein_length=454 | sequence_SO=chromosome | SO=protein_coding_gene | is_pseudo=false	7572.52	261.121
362_1	TGGT1_306680-t26_1-p1	3.0571	NA	26260.3	LQEEEAAVEALQK	1	1	1	0.0556	27164	| transcript=TGGT1_306680-t26_1 | gene=TGGT1_306680 | organism=Toxoplasma_gondii_GT1 | gene_product=hypothetical protein | transcript_product=hypothetical protein | location=TGGT1_chrIX:6058395-6062401(+) | protein_length=234 | sequence_SO=chromosome | SO=protein_coding_gene | is_pseudo=false	971238	80936.5
318_1	TGGT1_220890-t26_1-p1	2.66831	NA	51139.1	LGFLSDPLLK	1	1	1	0.022	16812	| transcript=TGGT1_220890-t26_1 | gene=TGGT1_220890 | organism=Toxoplasma_gondii_GT1 | gene_product=hypothetical protein | transcript_product=hypothetical protein | location=TGGT1_chrII:23072-25782(-) | protein_length=454 | sequence_SO=chromosome | SO=protein_coding_gene | is_pseudo=false	42949.6	1952.26
75_1	TGGT1_324600-t26_1-p1	2.44986	NA	20253.4	IAEIQAPAEIR	1	1	1	0.0595	20377	| transcript=TGGT1_324600-t26_1 | gene=TGGT1_324600 | organism=Toxoplasma_gondii_GT1 | gene_product=heat shock protein | transcript_product=heat shock protein | location=TGGT1_chrVIII:2284363-2285174(-) | protein_length=185 | sequence_SO=chromosome | SO=protein_coding_gene | is_pseudo=false	465011	46501.1
436_1	TGGT1_210450-t26_1-p1	2.96913	NA	44211	SLANEAFTTFLR	1	1	1	0.0301	24966	| transcript=TGGT1_210450-t26_1 | gene=TGGT1_210450 | organism=Toxoplasma_gondii_GT1 | gene_product=hypothetical protein | transcript_product=hypothetical protein | location=TGGT1_chrIX:4575776-4576975(-) | protein_length=399 | sequence_SO=chromosome | SO=protein_coding_gene | is_pseudo=false	14277.2	713.859
321_1	TGGT1_263050-t26_1-p1	2.66831	NA	39657.5	GFTLEELK	1	1	1	0.0225	11708	| transcript=TGGT1_263050-t26_1 | gene=TGGT1_263050 | organism=Toxoplasma_gondii_GT1 | gene_product=ribosomal protein RPL13 | transcript_product=ribosomal protein RPL13 | location=TGGT1_chrVIIb:826699-830544(-) | protein_length=355 | sequence_SO=chromosome | SO=protein_coding_gene | is_pseudo=false	0	0
78_1	TGGT1_265542-t26_1-p1	2.37472	NA	61473.2	QTVEMLLQK	1	1	1	0.016	16938	| transcript=TGGT1_265542-t26_1 | gene=TGGT1_265542 | organism=Toxoplasma_gondii_GT1 | gene_product=protein phosphatase 2C domain-containing protein | transcript_product=protein phosphatase 2C domain-containing protein | location=TGGT1_chrIX:1307022-1308710(+) | protein_length=562 | sequence_SO=chromosome | SO=protein_coding_gene | is_pseudo=false	1.06485e+07	313192
323_1	TGGT1_320630-t26_1-p1	2.66831	NA	69340.5	TELQNEAVQR	1	1	1	0.0159	19556	| transcript=TGGT1_320630-t26_1 | gene=TGGT1_320630 | organism=Toxoplasma_gondii_GT1 | gene_product=phosphotransferase enzyme family protein | transcript_product=phosphotransferase enzyme family protein | location=TGGT1_chrIV:132580-137996(+) | protein_length=630 | sequence_SO=chromosome | SO=protein_coding_gene | is_pseudo=false	0	0
334_1	TGGT1_232450-t26_1-p1	2.00609	NA	96359.8	LTPLQK	1	1	1	0.0069	4812	| transcript=TGGT1_232450-t26_1 | gene=TGGT1_232450 | organism=Toxoplasma_gondii_GT1 | gene_product=SWI2/SNF2-containing protein RAD54 | transcript_product=SWI2/SNF2-containing protein RAD54 | location=TGGT1_chrVIII:2098182-2108858(-) | protein_length=865 | sequence_SO=chromosome | SO=protein_coding_gene | is_pseudo=false	482377	8770.5
366_1	TGGT1_255330-t26_1-p1	2.44986	NA	34899.3	TVIFFSR	1	1	1	0.0214	9621	| transcript=TGGT1_255330-t26_1 | gene=TGGT1_255330 | organism=Toxoplasma_gondii_GT1 | gene_product=hypothetical protein | transcript_product=hypothetical protein | location=TGGT1_chrVIIb:4806660-4808322(+) | protein_length=327 | sequence_SO=chromosome | SO=protein_coding_gene | is_pseudo=false	580008	48334
57_1	TGGT1_249850-t26_1-p1	2.96913	NA	43053.3	LPTWQQIR	1	1	1	0.0208	14777	| transcript=TGGT1_249850-t26_1 | gene=TGGT1_249850 | organism=Toxoplasma_gondii_GT1 | gene_product=GAP40 protein | transcript_product=GAP40 protein | location=TGGT1_chrXII:4837577-4838852(+) | protein_length=385 | sequence_SO=chromosome | SO=protein_coding_gene | is_pseudo=false	486255	37404.2
115_1	TGGT1_287270-t26_1-p1	2.23331	NA	75108	LPLEGSTASDIIDAAR	1	1	1	0.0227	30305	| transcript=TGGT1_287270-t26_1 | gene=TGGT1_287270 | organism=Toxoplasma_gondii_GT1 | gene_product=hypothetical protein | transcript_product=hypothetical protein | location=TGGT1_chrV:1342040-1344154(+) | protein_length=704 | sequence_SO=chromosome | SO=protein_coding_gene | is_pseudo=false	190146	5281.83
247_1	TGGT1_224900-t26_1-p1	2.96913	NA	28542.9	GFILDGFPR	1	1	1	0.035	14195	| transcript=TGGT1_224900-t26_1 | gene=TGGT1_224900 | organism=Toxoplasma_gondii_GT1 | gene_product=putative adenylate kinase | transcript_product=putative adenylate kinase | location=TGGT1_chrX:2611933-2614564(+) | protein_length=257 | sequence_SO=chromosome | SO=protein_coding_gene | is_pseudo=false	450335	22516.7

## Sheet: Trx4-TurboID_2
Group_ID	Protein_ID	Protein_Qscore	Protein_FDR	Protein_Mass	PeptideSeqs	PepIsUnique	Unique_Peptide_Num	Unique_Spectra_Num	Coverage	Peptide_Query	Description	Abundance	iBAQ
136_1	TGGT1_221320-t26_1-p1	244.913	NA	287631	AHVVLAAVLFR;AKIEDLLK;ANPEFIR;APYDVR;ASEDVPHVLTGDPIAQR;ATLDSTGAIPR;DGGVGGWDEAVPR;DMFEEILK;DSVSSAEMFSSDPVER;EAALEPLYLSIAR;EDGTFVSGFFDK;EENEFFR;EGDAAPVVR;EIPVAFWSFR;EPPEAEGLLGR;EQPDGSYIVLFPGEK;ESVIMHAGQVWFPDSAYK;EVYASQDQLGGPEVMFR;EYLAGWGK;FFFLELNPR;FGSQIVDALR;FVLDAIIGDPDK;FYADLHDRPER;GENLPLIIFANWR;GEVSPSSPSTGPGAASAQGASSTSK;GFPIDALHTELFEVETQDGSK;GPLLLTGYQALNK;GTQTSATGSAGAGEMPAASSSPPGR;HMLAGYTK;IDFINE…	1;1;1;1;1;1;1;1;1;1;1;1;1;1;1;1;1;1;1;1;1;1;1;1;1;1;1;1;1;1;1;1;1;1;1;1;1;1;1;1;1;1;1;1;1;1;1;1;1;1;1;1;1;1;1;1;1;1;1;1;1;1;1;1;1;1;1;1;1;1;1;1;1;1;1;1;1;1;1	79	111	0.378	22317;13174;10218;5751;35107;35108;19061;26060;16246;34618;29538;27055;27054;14494;12629;24147;21355;33597;33596;37927;37926;36443;36299;12965;21874;19208;25734;28799;31644;31643;39115;39114;39819;28033;39322;39323;12878;13367;33011;33013;35986;35985;35984;36140;13817;22218;22186;25568;17274;26973;33491;33490;33489;17436;19471;6278;15247;35325;34753;32871;32870;28353;32111;32110;27013;18260;39190…	| transcript=TGGT1_221320-t26_1 | gene=TGGT1_221320 | organism=Toxoplasma_gondii_GT1 | gene_product=acetyl-CoA carboxylase ACC1 | transcript_product=acetyl-CoA carboxylase ACC1 | location=TGGT1_chrII:218988-235059(-) | protein_length=2614 | sequence_SO=chromosome | SO=protein_coding_gene | is_pseudo=false	1.55124e+08	945878
199_1	TGGT1_228170-t26_1-p1	85.8285	NA	182222	ADAVLGLGDFLGIPGPLSAR;ATGFAALR;AWNQFFGSMHNTR;DIQFMDPVAEGR;DQAEQEAQEANVDPEEK;DYLVAEFIDSR;FFAPVNSQYK;FVHETFKPVGAR;FYQTEINDLVSK;GEADQTELAQQEEEAQSEDEGNR;GLQTLLYR;LLLIGNTGIGEYK;LMPSLNLDSVVFVAGK;LQEELFHR;LQYVDDLYK;LVGPVQDLPQK;NAVETITVEK;NTTTAFITSGAAVR;SAFADANEER;TLVLWDPVQR;VDVNGAETPEGGDGK;VIQPVHLYLR;VNIVER;VPPPEAEGR;VPSVHVFR;WYDIFVK;YAQLFQLEK;YDELEAAR;YPDDSLEAR	1;1;1;1;1;1;1;1;1;1;1;1;1;1;1;1;1;1;1;1;1;1;1;1;1;1;1;1;1	29	33	0.2055	36417;8682;32444;32443;27726;36325;26433;22476;28031;28030;29772;40751;14292;28109;33755;17889;17888;20976;22288;19133;28559;19337;23366;29499;29528;23740;6042;13889;13499;14507;20397;14376;17640	| transcript=TGGT1_228170-t26_1 | gene=TGGT1_228170 | organism=Toxoplasma_gondii_GT1 | gene_product=inner membrane complex protein IMC2A | transcript_product=inner membrane complex protein IMC2A | location=TGGT1_chrX:431147-436956(-) | protein_length=1596 | sequence_SO=chromosome | SO=protein_coding_gene | is_pseudo=false	2.6299e+07	260386
47_1	TGGT1_264660-t26_1-p1	83.4208	NA	251798	ADTPDEDTMMAK;AKETVDGAVVR;APALSLTIDSR;APAPAAPEPK;ASVFAVR;EAAIELVVEDPSTPVR;EETAFLQDEVPGAELQR;ENLQSLVPGATLR;GGGFLTTYTLNVPR;IEVIHGSEGAR;ILPGASLVSETAVDASEITTK;KIEVIHGSEGAR;LDPPIDDPASQGQVYYGK;LLSDVLPGATLGSR;LMVTSTK;LPEMELLVDSVNR;LQDVVPGATLTGTTLVDK;MEAADEGGTVMR;NSVIMPSTATSSEHLAQVYSVR;SGVYEAPITQLPPPLLVPFK;TFVGTGYK;TTVDEGVVNR;TVVDGGVVQR;TYTFTTPEQPAEDR;TYTLVIPGLPAK;VPSLPLEETK;VYTFFVGMLPTR	1;1;1;1;1;1;1;1;1;1;1;1;1;1;1;1;1;1;1;1;1;1;1;1;1;1;1	27	30	0.1458	26369;20579;20552;13788;6705;34216;36350;28261;30719;21361;38245;25502;25501;36772;28292;7750;31096;35348;25096;25095;40003;38767;11139;18596;16405;33303;24828;19466;29153;29556	| transcript=TGGT1_264660-t26_1 | gene=TGGT1_264660 | organism=Toxoplasma_gondii_GT1 | gene_product=SAG-related sequence SRS44 | transcript_product=SAG-related sequence SRS44 | location=TGGT1_chrIX:1955976-1963333(+) | protein_length=2359 | sequence_SO=chromosome | SO=protein_coding_gene | is_pseudo=false	4.62244e+07	321003
529_1	TGGT1_215910-t26_1-p1	77.5755	NA	327782	AYAFVGIVDK;AYAFVGIVDKR;DTVHLHAEVR;EASSAAAFEPTFR;EDSTSVTSVEEK;FFLLTDR;FLPDSAAYFSR;GALSVWWHTQSNR;GFWVTTSIFR;LGWEAWQGGPNVLAGYDR;LLLSDTPLILWK;LMQPPWLSVLR;LSLSSVWAMVSPR;LTAYLPADPEIFR;LVAFSPPSSSQQESVPVLR;MNSPVALAVLK;MVPWTGGLFR;NGEFSFVPFDIR;QAHEDLLWDVDGR;QLAANEVAIFK;QLLALAHAVLK;SHMLPTFMGALLQK;STWADGDK;TDAGGQFELPLVLEK;VLLYLAR;VSFNESGASAR;VSPAFIDQSVYAVVSHR	1;1;1;1;1;1;1;1;1;1;1;1;1;1;1;1;1;1;1;1;1;1;1;1;1;1;1	27	32	0.1033	18344;23767;23765;21675;21674;27894;25949;12571;24842;31618;22970;37067;28627;26826;29192;30926;37522;20520;21220;29063;29094;31523;22594;21093;21683;21682;32133;11376;32771;10274;19887;35813	| transcript=TGGT1_215910-t26_1 | gene=TGGT1_215910 | organism=Toxoplasma_gondii_GT1 | gene_product=hypothetical protein | transcript_product=hypothetical protein | location=TGGT1_chrXI:6452010-6464550(+) | protein_length=3029 | sequence_SO=chromosome | SO=protein_coding_gene | is_pseudo=false	2.71815e+07	181210
315_1	TGGT1_217680-t26_1-p1	71.7837	NA	242887	ALPLDVAIK;APETPEAILPEER;DEEELQMR;DPATAVSAEMGSDPR;EAVYEEDIR;EGGYYVLR;EIIPEADESVRPQHSEPLTFER;EPEGESPAGEGESR;FSEEVAHAEDSHR;GASSSSVPSTQAK;GEGESKPEEGEMNR;GGGGDNETELDDAGR;GNATQQGPPHETPEQDSSLSVAGR;GVGVLDVSTVYPNSEAK;HVADVELFK;LEPVEAGPEAENPATR;QQNGGNEDPFYIK;SATSFHSSEEDR;SFFGNLFGR;SGLPQSAAPTGSER;SSTSSIDLLDASLR;TDGLPLR;VLVVYLGPR;VPAEDGLALLIHVQQETR;WIANVHVK;YQAGSGGELR	1;1;1;1;1;1;1;1;1;1;1;1;1;1;1;1;1;1;1;1;1;1;1;1;1;1	26	28	0.1505	13481;29662;17062;30865;19853;14033;40815;29142;31061;31063;22732;31724;31725;29910;40380;34339;17365;33627;31016;27144;16906;27280;29982;7459;15991;37071;14394;16689	| transcript=TGGT1_217680-t26_1 | gene=TGGT1_217680 | organism=Toxoplasma_gondii_GT1 | gene_product=hypothetical protein | transcript_product=hypothetical protein | location=TGGT1_chrXII:1930956-1942802(-) | protein_length=2213 | sequence_SO=chromosome | SO=protein_coding_gene | is_pseudo=false	1.23287e+07	101890
241_1	TGGT1_284190-t26_1-p1	79.8417	NA	151985	AAIPGGAGSIAGAPEDLDLR;AEELSFPSSVVEFLQGR;ATSEAQAAFGNGAMFVEK;DMAGLLTPPAADLLISALR;DVFFEVMGLPR;EAVPNIPFQMLLR;ELGITSVGIYSQEDSQALHR;FYAPFEATATVK;GVTTNIPFILNVLQHPEFLNGTATTR;HFFIEVNAR;IDLYQPSTGPGIR;IGHPPFGFPEPLR;IMNVASEGAPR;LDAETVLAR;LDGAIGASGAVVQPYYDSLLVK;LLGNPPK;LQVEHTVSEEVTGVDLVK;QGASLPALGLSQESILSAVQTDPR;QIGFPVMLK;QVFDESYLVGR;TAAIPPPLPSSVER;THVLPDGSR;TLLDEVGPEGFAR;TVNVIDTNASK;VVEIAPAPFLSPALR;YGMDIFR	1;1;1;1;1;1;1;1;1;1;1;1;1;1;1;1;1;1;1;1;1;1;1;1;1;1	26	37	0.2667	35582;35581;35992;35991;35353;36560;26391;31661;31321;39103;26960;41901;20168;28766;29945;29946;21108;15114;39335;6316;6315;36994;36995;40270;40271;16528;26014;25490;29250;29251;29249;29252;14925;28418;21153;32217;12761	| transcript=TGGT1_284190-t26_1 | gene=TGGT1_284190 | organism=Toxoplasma_gondii_GT1 | gene_product=pyruvate carboxylase | transcript_product=pyruvate carboxylase | location=TGGT1_chrV:2598993-2613633(-) | protein_length=1391 | sequence_SO=chromosome | SO=protein_coding_gene | is_pseudo=false	6.76806e+07	902408
264_1	TGGT1_311470-t26_1-p1	71.1454	NA	186851	AAQTDAQPLPK;AFFQLGAR;AKDVLLFASETWK;APLTVAEK;DATVMQQEISK;DLWDFSLR;FFDMYLHQSGFMK;FYMQGQGSK;GGPDVDASAVILGSR;GGVDPTEIHEIVQSR;GQDSPANVR;GSSAAGQAAQTDAQPLPK;HGEFTLDTVR;LVEAVAANPPGPGTVIPLEELR;NLVSGVHSTGDSVEVR;QNHFTTFASSSTNAER;SVTSSTGEVVEAGSNILK;TGGHLGADYIIHLR;TIYQGPPTGVVQTQGGVVTLGSIR;TPQATGGQSSRPPNPTVSPSK;TVGPADYDEERPEQTPDYLSPTDVVTLQR;TVPIIVGTTPTAPLR;VPDWAVVNAGMGMWTGK	1;1;1;1;1;1;1;1;1;1;1;1;1;1;1;1;1;1;1;1;1;1;1	23	29	0.1936	20394;12505;30970;9524;24601;17151;33241;16926;28678;33022;33024;13591;33865;21595;39378;39377;33306;33304;35018;35019;34837;31235;31237;40218;40217;38194;42518;31515;35248	| transcript=TGGT1_311470-t26_1 | gene=TGGT1_311470 | organism=Toxoplasma_gondii_GT1 | gene_product=rhoptry neck protein RON5 | transcript_product=rhoptry neck protein RON5 | location=TGGT1_chrXI:2047692-2067010(-) | protein_length=1699 | sequence_SO=chromosome | SO=protein_coding_gene | is_pseudo=false	1.37286e+07	146049
442_1	TGGT1_231640-t26_1-p1	69.5913	NA	69552.5	AAPINPAELSQADIHAMWMR;ALFNLTMQQPTQVQLSAEQAAK;ALQQLHGTQESVR;DHFVPVPVR;DSVVPEEWK;DSVVPEEWKR;EAEMVHFPAVEGAPPLPTIPK;EAKEEEELK;ENIIQRPK;GQATLPSHVVLPQTSDSPAIHVTAEASQR;KSTVTTHEMYTPEWFEAHQK;QWVAITAYQPIDTVTK;REAEMVHFPAVEGAPPLPTIPK;STVTTHEMYTPEWFEAHQK;TVETYVPK;TVPIGEETER;VEQVFKPK;VHEFVER;VNADLAEKR;VQQQIIQQQLSAR;YIPEYVEK;YQDVEEVEEIIR	1;1;1;1;1;1;1;1;1;1;1;1;1;1;1;1;1;1;1;1;1;1	22	50	0.4154	39242;39343;39240;40163;40243;40244;40162;30036;30037;17663;17664;17666;18557;18555;23929;39410;39305;39412;39304;19154;15448;42300;40315;40316;35404;35233;35407;35403;35405;40022;40023;39769;39771;39843;39770;39842;13375;20086;20084;14692;14690;14691;12694;15976;31587;31588;16777;31204;31205;31206	| transcript=TGGT1_231640-t26_1 | gene=TGGT1_231640 | organism=Toxoplasma_gondii_GT1 | gene_product=alveolin domain containing intermediate filament IMC1 | transcript_product=alveolin domain containing intermediate filament IMC1 | location=TGGT1_chrVIII:1511977-1514752(+) | protein_length=609 | sequence_SO=chromosome | SO=protein_coding_gene | is_pseudo=false	2.16695e+08	6.37339e+06
197_1	TGGT1_224060-t26_1-p1	62.3388	NA	68905.2	AHFDTGNLLALDLQNR;EAGVVNVEEASSSGAAR;FFIDGR;FGEDVFFGHVQDPALVNHLR;FRPEEPSNAPGRPR;HMLELLGVDEDALPALR;IMSVNPDSDGR;KNEPPLVYSGDR;LPENFFTDGRPK;LVSPPFIAVFSK;NEPPLVYSGDR;NPAAVAAVESEVSTDPIVR;QHLDEVMSNR;RNPAAVAAVESEVSTDPIVR;SEAASDEEEPR;TLTPSTVSSFFDDFVAR;TVQDMLEWLQSR;TVVGSTFQQIVK;VAGYPTIFLFPHGK;VLESGAMTLSGLGTYK	1;1;1;1;1;1;1;1;1;1;1;1;1;1;1;1;1;1;1;1	20	23	0.4003	35022;35023;32983;6846;6847;39659;32684;32683;35975;22126;27656;28856;25797;23995;36282;23919;38051;23143;35945;30917;25856;31707;32920	| transcript=TGGT1_224060-t26_1 | gene=TGGT1_224060 | organism=Toxoplasma_gondii_GT1 | gene_product=putative thioredoxin | transcript_product=putative thioredoxin | location=TGGT1_chrX:3262854-3264722(-) | protein_length=622 | sequence_SO=chromosome | SO=protein_coding_gene | is_pseudo=false	5.79573e+07	1.41359e+06
206_1	TGGT1_229010-t26_1-p1	61.5235	NA	107274	ATTDVLFR;ENLFAQLASWTGK;EWIPWPK;GEGESQPPTAAPR;HSSPQEVLYVGGIPSTVKPQQVHVLGPTVSDESR;HTLDFDAVSPR;ITLLILQQIR;LSSVSFFHQHVDGASVLVR;LTPGIYR;MIHPVR;QANVAAQVLHPLPAK;QSDTLIEESTSK;SEEDSEAAETPTPLR;SLYGGIANTLETPFADSEAVAK;SVDTGSGSDASTEQQAGEQK;SYDETTGESDHQQWK;TASQSSLAPTGDNNSK;VESIIAGSDTTPR;VVTPIPASK	1;1;1;1;1;1;1;1;1;1;1;1;1;1;1;1;1;1;1	19	22	0.2693	12949;29979;14006;25521;42921;24338;22878;38101;38102;9202;6793;31904;31905;26753;26777;32967;39450;36987;35179;32180;26993;12582	| transcript=TGGT1_229010-t26_1 | gene=TGGT1_229010 | organism=Toxoplasma_gondii_GT1 | gene_product=rhoptry neck protein RON4 | transcript_product=rhoptry neck protein RON4 | location=TGGT1_chrVIII:18238-24970(+) | protein_length=984 | sequence_SO=chromosome | SO=protein_coding_gene | is_pseudo=false	2.19997e+07	488882
240_1	TGGT1_269950-t26_1-p1	53.3348	NA	104568	DPLDVAEEEENLR;EEFHAALEK;FLELALYALPGK;FLGPYDSLTMFATQK;GAPLPQAHETQR;LEENDEQFSEK;LHDALAVFLHVMR;MEFQGGLSSFVEK;QALSALEEELLVEER;QEEHEHLHR;QEILESNLK;QESLAALAQK;QTEMYLLSQASEEEQTR;SAADEDGAELK;SETEHADR;SNSSPSAGASGVAAR;VRDPLDVAEEEENLR;VSFIPDVR	1;1;1;1;1;1;1;1;1;1;1;1;1;1;1;1;1;1	18	20	0.214	31334;17955;26680;34149;25787;27512;27526;31215;30211;34278;23002;17970;17399;37690;19189;13624;26197;26224;34889;13269	| transcript=TGGT1_269950-t26_1 | gene=TGGT1_269950 | organism=Toxoplasma_gondii_GT1 | gene_product=hypothetical protein | transcript_product=hypothetical protein | location=TGGT1_chrVIII:5501073-5504592(-) | protein_length=944 | sequence_SO=chromosome | SO=protein_coding_gene | is_pseudo=false	9.26876e+06	174882
31_2	TGGT1_269885A-t26_1-p1	54.7402	NA	142211	ESLDVLESHVR;FLVPDNVR;GGPFSNFTVGNLESLMER;HFGNVPNGR;HLMHSR;IGHALFTFLR;ILTALYVQSLR;IPGLAHFTEHMLFQGSK;MPYSPFQYSSTWFHPSSNSR;MYAALFEMEK;QDTTFHSPK;SKPLQFISEMLEHEGPTSLSSK;TLTHDQITTMHR;TPLAQANDAVLELIMHPHVPVHK;TPVSSLGIR;TPYPDDLPTR;TSSPALLPTER;VLTLSAAGFSDK;VYTTAVR;YIELPNELR	1;1;1;1;1;1;1;1;0;1;1;1;1;1;1;1;0;1;1;1	18	21	0.189	25139;25138;14156;36566;15463;7775;21608;21607;24940;36170;40104;23537;17454;40298;30099;40641;40642;13166;21592;21496;22805;8775;20639	| transcript=TGGT1_269885A-t26_1 | gene=TGGT1_269885A | organism=Toxoplasma_gondii_GT1 | gene_product=rhoptry metalloprotease toxolysin TLN1 | transcript_product=rhoptry metalloprotease toxolysin TLN1 | location=TGGT1_chrVIII:5561686-5568242(+) | protein_length=1291 | sequence_SO=chromosome | SO=protein_coding_gene | is_pseudo=false	3.93348e+07	561926
38_1	TGGT1_316400B-t26_1-p1	54.767	NA	47818.3	AFVHWYVGEGMEEGEFSEAR;AVCMISNSTAIAEVFSR;AYHEQLSVAEITNSAFEPASMMAK;DVNAAVATIK;EDAANNFAR;EIVDLSLDR;FDLMYAK;HLFHPEQLISGK;HLFHPEQLISGKEDAANNFAR;IHFMLSSYAPIISAEK;LIAQVISSLTASLR;LSVDYGK;LSVDYGKK;MDHKFDLMYAK;NLDIERPTYTNLNR;TIGGGDDAFNTFFSETGAGK;TIQFVDWCPTGFK	1;1;1;1;1;1;1;1;1;1;1;1;1;1;1;1;1	17	35	0.456	39802;39892;35632;35634;40986;40987;41039;41038;15564;15589;15734;15732;15762;15761;15733;17428;11656;12259;28482;28478;28483;28481;40058;40057;35290;35136;35135;35291;30154;7811;12507;28276;34151;37093;32494	| transcript=TGGT1_316400B-t26_1 | gene=TGGT1_316400B | organism=Toxoplasma_gondii_GT1 | gene_product=alpha tubulin TUBA1 | transcript_product=alpha tubulin TUBA1 | location=TGGT1_chrXI:5219470-5220918(+) | protein_length=432 | sequence_SO=chromosome | SO=protein_coding_gene | is_pseudo=false	7.82879e+07	3.40382e+06
331_1	TGGT1_258580-t26_1-p1	52.024	NA	69011	AFDEYTFR;EMIVGFLR;FHAFGLVHGDVK;FMVPLLK;GFLGGGGFGLVYHVEHPTTGQPFALK;GPSPASDTASESEPVSTEEAALLQK;IFSVCALFPK;IGDLFVGHLMPQLR;LQNFLVDK;LSPQQALEQFSLLNWK;MSSTIQMVK;SGLLLLSDFTQILR;TNAYNMR;TTLGSENR;VLGKPEFQDAR;VSDLIEDEFGVMK;YFPPEWTPAR	1;1;1;1;1;1;1;1;1;1;1;1;1;1;1;1;1	17	27	0.3388	17017;14325;26414;10271;10843;10272;41225;40508;40509;21833;32457;14772;36058;36069;16249;32162;11015;11316;24413;24409;30380;30741;24542;24541;24543;24539;24535	| transcript=TGGT1_258580-t26_1 | gene=TGGT1_258580 | organism=Toxoplasma_gondii_GT1 | gene_product=rhoptry protein ROP17 | transcript_product=rhoptry protein ROP17 | location=TGGT1_chrVIIb:3287362-3289188(-) | protein_length=608 | sequence_SO=chromosome | SO=protein_coding_gene | is_pseudo=false	2.79926e+07	799790
104_1	TGGT1_270240-t26_1-p1	52.7245	NA	49179.2	AASLSSLLGVDAVEK;ADTQAVQDSSKDVLTK;AFGEMVSQK;EATGKLEADELESER;FIAVPGPSVPVPFFSLPDIHPDQVVYILR;KLEEIDDLLQLTR;LEADELESER;LEADELESERGPAVSPR;LEEIDDLLQLTR;LVDLIKDNQR;QEQGDTTLSDHDFHSGGTEQEGLPETEVAHQHETEEQYGTEGMPPPVLPPAPVVHPR;QLVGTAAGEIEEGVK;QLVGTAAGEIEEGVKADTQAVQDSSK;SQLALVEAFK;TKELVEPTSK;VPELPEVESFDEVGTGAR	1;1;1;1;1;1;1;1;1;1;1;1;1;1;1;1	16	46	0.4956	29844;29843;29842;33970;33979;15408;15877;33570;33569;42427;32296;32298;32297;22132;22131;22128;22130;35619;29795;22978;22977;43459;43456;43455;43469;43458;43454;43467;43464;43461;43462;43460;43468;43463;30810;30811;30450;30809;41003;19215;20131;36337;36338;36334;36335;36336	| transcript=TGGT1_270240-t26_1 | gene=TGGT1_270240 | organism=Toxoplasma_gondii_GT1 | gene_product=MAG1 protein | transcript_product=MAG1 protein | location=TGGT1_chrVIII:5310162-5311630(+) | protein_length=452 | sequence_SO=chromosome | SO=protein_coding_gene | is_pseudo=false	6.6684e+07	2.89931e+06
135_1	TGGT1_204340-t26_1-p1	50.5779	NA	97237.3	AAVSDDGDAVRPTVVEGEDQELLLKPIGK;EHVGNQPYHFFPSER;ELFAHVIGR;ESGGFFGFFK;GHYSEMPNELNHAR;IVPTVDAAPR;LSVDDFLTR;LYVIPEQEASVTEGDK;LYVIPEQEASVTEGDKEDEK;NILNVVNEEALLR;RPIHDPIFGQSYEPVQETTVK;SDEAEGSESQASVGGR;SSDGSEYLDEQPGDGAGQIVEQPR;SVYIIPMEALEGHVFLPHGYLK;VLFMVK;YNEAMGNAGVR	1;1;1;1;1;1;1;1;1;1;1;1;1;1;1;1	16	20	0.2611	42322;42321;35497;35498;16814;19829;33284;16728;17658;34836;39575;30734;40288;32004;40658;40657;40581;6252;21810;22352	| transcript=TGGT1_204340-t26_1 | gene=TGGT1_204340 | organism=Toxoplasma_gondii_GT1 | gene_product=hypothetical protein | transcript_product=hypothetical protein | location=TGGT1_chrVIIa:1770608-1775101(-) | protein_length=877 | sequence_SO=chromosome | SO=protein_coding_gene | is_pseudo=false	1.25603e+07	246281
370_2	TGGT1_311720-t26_1-p1	45.0267	NA	73208	AKFEELNSDLFQK;DKDLLPYEIINK;ETAEQFLGK;FEELNSDLFQK;IINEPTAAAIAYGLDK;ITPSYVAFTDDDR;LTPEEIER;NALEGYLHSMK;NAVVTVPAYFNDAQR;NEATINPTNTLFDVK;NGILSVSAVDK;QVLEDADLQK;SQVDEIVLVGGSTR;VEVENLMEGVDFSETLTR;VTEAQEWLNTNPDADAEETR;VYGQSGGPGAGGAAGGADDDDYGGHDEL	1;1;1;1;0;1;1;1;1;1;1;1;1;1;1;1	15	19	0.3189	32060;29878;16187;27547;33367;30777;15070;24501;24990;33433;33574;19132;19092;20479;29840;29859;38083;39627;39626;40761	| transcript=TGGT1_311720-t26_1 | gene=TGGT1_311720 | organism=Toxoplasma_gondii_GT1 | gene_product=chaperonin protein BiP | transcript_product=chaperonin protein BiP | location=TGGT1_chrXI:2188121-2191497(-) | protein_length=668 | sequence_SO=chromosome | SO=protein_coding_gene | is_pseudo=false	2.48168e+07	653073
281_1	TGGT1_288650-t26_1-p1	45.5127	NA	47882.3	AATVAAGNELFK;ADESHEGQTK;ASETGSGLAASFLNTVEVR;ATYIPVSMYLSTDPTLTHEYEAAK;HVGGFSGPFPMTLR;IGDFWER;LMLSTSAFSFQAK;LQSHFASAPGTAVQEVFLLLAPAPTFNQPVEK;NLVVDPLPR;TEFIEGIITK;TSWLNLWR;VDEVLSMVPADPFR;VTGMDFFNHAAPVFK;WDQVGTSVCR;YAYNLFDK	1;1;1;1;1;1;1;1;1;1;1;1;1;1;1	15	27	0.4702	22209;19041;36133;36132;41308;41364;41305;30852;30853;31160;12940;29151;29554;42684;16203;16204;20790;18049;18050;18089;32369;33840;33841;33635;22766;16541;16540	| transcript=TGGT1_288650-t26_1 | gene=TGGT1_288650 | organism=Toxoplasma_gondii_GT1 | gene_product=dense granule protein GRA12 | transcript_product=dense granule protein GRA12 | location=TGGT1_chrIX:2467879-2469672(-) | protein_length=436 | sequence_SO=chromosome | SO=protein_coding_gene | is_pseudo=false	1.00961e+08	4.38961e+06
209_1	TGGT1_230210-t26_1-p1	47.9914	NA	61136.7	AEGQAGKDDTATNLEPSVVYK;ALPDGLMATDVSGLDR;DDTATNLEPSVVYK;DKYIEVPTVELNDTIIPK;DVEVPVLVGYAPQFVPK;EVVVDVK;FVQQENTVQQAQTDAR;KQEAVDYTAHFQQLHQQGTPSHK;LHAIEIHQFIPLPNVR;LQADQPVVPVPVYQDVYK;QEAVDYTAHFQQLHQQGTPSHK;VPEFVK;VYNQSAVHEVPK;YIEVPTVELNDTIIPK	1;1;1;1;1;1;1;1;1;1;1;1;1;1	14	20	0.3036	39010;33171;31791;38131;35649;8024;35696;41199;41200;41198;36019;36020;37866;37867;40718;5714;27566;27583;27565;35507	| transcript=TGGT1_230210-t26_1 | gene=TGGT1_230210 | organism=Toxoplasma_gondii_GT1 | gene_product=alveolin domain containing intermediate filament IMC10 | transcript_product=alveolin domain containing intermediate filament IMC10 | location=TGGT1_chrVIII:682439-685345(+) | protein_length=560 | sequence_SO=chromosome | SO=protein_coding_gene | is_pseudo=false	1.82678e+07	676587
214_1	TGGT1_244560-t26_1-p1	43.3386	NA	97493.5	AAAPLTAEEQEAVQK;AFEPLLSWWK;EDATEFLNEWK;ELEQEEDEAK;EYNEFYK;FSQFMSYPIYVR;FYDEFSR;MIQYLLAQVQK;NEEGEADEPEEK;NVEDDQHIWESSADAK;QDLINNLGTVAK;SQESHQYQTEVSR;TLSIIDSGIGMTK;VLVADQFDDLLPK	1;1;1;1;1;1;1;1;1;1;1;1;1;1	14	17	0.1899	31883;24933;27821;23145;15272;31541;31839;14268;27118;26678;27670;35494;35493;25214;32195;26710;30171	| transcript=TGGT1_244560-t26_1 | gene=TGGT1_244560 | organism=Toxoplasma_gondii_GT1 | gene_product=putative heat shock protein 90 | transcript_product=putative heat shock protein 90 | location=TGGT1_chrVI:3273039-3276701(+) | protein_length=853 | sequence_SO=chromosome | SO=protein_coding_gene | is_pseudo=false	5.91825e+06	103829
216_2	TGGT1_363030-t26_1-p1	39.6879	NA	63992	ALLEGFLR;DGASAVSPIGR;DMWVLSR;FFLYPR;FIFPIDLVK;GFAPPETTAER;GGVFLTGFEHLVR;HWQNSEAAVSVRPPGGASPR;IPETSVWNENER;LAASLQHYGLVHADFQVR;LFQHLR;LLPLQAMETSEYEQLR;LQLTLQLIR;MQSNLHILGDVLLSHSSTHK;QLSEQVLR;SLVHHAR;VESELGERPR	1;1;1;1;1;1;0;1;1;1;1;1;1;1;1;0;0	14	25	0.3405	12823;16397;12382;10007;10006;18689;18691;21617;29176;38255;30210;30177;37485;37486;37487;8936;36252;36395;36394;18919;39327;39223;39222;39221;39326;14586;9194;21490;21489	| transcript=TGGT1_363030-t26_1 | gene=TGGT1_363030 | organism=Toxoplasma_gondii_GT1 | gene_product=rhoptry protein ROP8 | transcript_product=rhoptry protein ROP8 | location=AAQM03000199:1511-3196(+) | protein_length=561 | sequence_SO=contig | SO=protein_coding_gene | is_pseudo=false	9.48309e+07	3.27003e+06
480_1	TGGT1_270320-t26_1-p1	41.4395	NA	58695.8	AGGSVETFDVPR;AHEETFVPLEK;ATLIHSDGGLTR;DLTVAEMQR;HVAGSTGIIVAIER;LIQEEEEAEHPELVGR;LLQMLR;LSEFTFAEVK;MNPNLPPEEQK;RPSDAEDDSVEGDTVSLF;SFFHMGGETGAPGHR;TIPAGSFLVTAINIGDSR;VPDVQQK;VVSGQGVVLSETR	1;1;1;1;1;1;1;1;1;1;1;1;1;1	14	18	0.3197	23627;25629;23818;23820;23819;17522;28906;28908;35842;35841;7573;21450;25523;36415;32563;35383;8930;26511	| transcript=TGGT1_270320-t26_1 | gene=TGGT1_270320 | organism=Toxoplasma_gondii_GT1 | gene_product=protein phosphatase 2C domain-containing protein | transcript_product=protein phosphatase 2C domain-containing protein | location=TGGT1_chrVIII:5274953-5280379(+) | protein_length=538 | sequence_SO=chromosome | SO=protein_coding_gene | is_pseudo=false	1.83854e+07	612846
259_1	TGGT1_224460-t26_1-p1	34.025	NA	108708	AGDIFVTLNEPSGFR;ANLALFGLYK;DEAFER;EGLTMFR;FLTASFDQK;NQLQWALR;SIENLYTR;SLLLSLPTK;SVTVTIYAQHHQR;VEEIEEGR;VLSGYAGENR;WDEETFGR;WYSQAGTPHVTVSSFIYDAAER	1;1;1;1;1;1;1;1;1;1;1;1;1	13	13	0.1371	32862;19361;7294;10446;17323;16365;15377;14559;31581;14173;17651;16740;40457	| transcript=TGGT1_224460-t26_1 | gene=TGGT1_224460 | organism=Toxoplasma_gondii_GT1 | gene_product=putative aminopeptidase n | transcript_product=putative aminopeptidase n | location=TGGT1_chrX:2956872-2964821(+) | protein_length=970 | sequence_SO=chromosome | SO=protein_coding_gene | is_pseudo=false	3.13937e+07	541271
256_1	TGGT1_235470-t26_1-p1	37.9727	NA	93274.2	ALDNLHAVNK;DLGNTTLDWIVR;ELIFTSNAEVIK;FIDLSASENPNLDPK;FMQLDVGR;IQNAIMAANPVLEAFGNAK;KPLDWVPSK;LAPHVFYTAR;LPSEEYQLGK;NFVDIVFDR;SQTIIVSGESGAGK;TPFIIR;VSYAGNQEIR	1;1;1;1;1;1;1;1;1;1;1;1;1	13	13	0.1733	18802;28394;27431;33364;14351;36842;17821;21602;21216;19896;26627;6611;20333	| transcript=TGGT1_235470-t26_1 | gene=TGGT1_235470 | organism=Toxoplasma_gondii_GT1 | gene_product=myosin A | transcript_product=myosin A | location=TGGT1_chrX:4773284-4778894(+) | protein_length=831 | sequence_SO=chromosome | SO=protein_coding_gene | is_pseudo=false	9.10477e+06	165541
201_1	TGGT1_309600-t26_1-p1	37.5443	NA	106509	AALAQALSTLFSQR;AASAVFVLKPR;ASGLLWNQEADTAR;FHIVPDLR;IDGDALVTLR;IDSYGFEFR;IMQTVLAHLQK;INDAAGSIILQTMAALR;IPPDVEQILHLPPINMGVYR;LAHAGQESFLTTAAAIIK;NEADALLWGEK;VNIVDEVAGPTNLGR	1;1;1;1;1;1;1;1;1;1;1;1	12	13	0.1646	30267;21055;31418;15417;17941;20188;25089;34625;39682;35475;23967;31845;31847	| transcript=TGGT1_309600-t26_1 | gene=TGGT1_309600 | organism=Toxoplasma_gondii_GT1 | gene_product=hypothetical protein | transcript_product=hypothetical protein | location=TGGT1_chrXI:713110-720853(+) | protein_length=960 | sequence_SO=chromosome | SO=protein_coding_gene | is_pseudo=false	5.68719e+06	101557
421_1	TGGT1_222220-t26_1-p1	37.3624	NA	46754.8	APDQKPSVANGLPER;EITTNTLHMGWK;FVPSVQVVDLPLDLVYTVPEVK;LESFPSGNAGIPMIFR;LHDDINTSK;LVPVDVFVPRPVAIPIK;NTVISDDLMR;QLQLDMGGK;QLSVEMNPHLEALNQFNAQQAQVMNNVVAR;STITHADGSESEIAR;TVTESLSR;VVQVPVAR	1;1;1;1;1;1;1;1;1;1;1;1	12	24	0.3986	32227;32211;32228;32209;32213;29147;40345;40346;34355;34536;16832;35667;35666;21745;21211;21210;15168;15673;42669;32127;32126;32128;11873;10963	| transcript=TGGT1_222220-t26_1 | gene=TGGT1_222220 | organism=Toxoplasma_gondii_GT1 | gene_product=alveolin domain containing intermediate filament IMC7 | transcript_product=alveolin domain containing intermediate filament IMC7 | location=TGGT1_chrII:949239-952716(+) | protein_length=429 | sequence_SO=chromosome | SO=protein_coding_gene | is_pseudo=false	2.49094e+07	1.24547e+06
91_1	TGGT1_208830-t26_1-p1	35.6205	NA	54862.9	ASEGNASVNQTSPAASYPR;DSDSAQGSR;DWQYVPTSETAASPGLTGLGGIGR;FDLLQFVNLTR;KFAPLYVR;KFDLLQFVNLTR;LVQNAPLFLK;RPGEVESTLK;TRPQYSQTDGDGLQGNR;TTSPGSLGGFGATVGR;VHATPLR;VLPVVESMDR	1;1;1;1;1;1;1;1;1;1;1;1	12	15	0.2812	36103;36110;36113;12934;40241;27475;15338;30675;30674;20525;19584;35978;29978;8231;21118	| transcript=TGGT1_208830-t26_1 | gene=TGGT1_208830 | organism=Toxoplasma_gondii_GT1 | gene_product=hypothetical protein | transcript_product=hypothetical protein | location=TGGT1_chrIb:904648-906165(-) | protein_length=505 | sequence_SO=chromosome | SO=protein_coding_gene | is_pseudo=false	1.95025e+07	629112
160_1	TGGT1_231630-t26_1-p1	36.7277	NA	50140.1	DVVVEKPLEAVEILQEEEVVEVPKPVVVEK;EHIPTALR;EVPVPVHVQR;GPEDNQGQQAPHHQAGGEGPFVQVSVTPLAPGQQTQVNIN;ILEPLVQER;IVEISQVDYR;LVSGVVATQGEAR;NVPVPVELQIVQEYLCPK;SDQHSSGAMTPVSAGAAVGSAPASPAR;VIEVPQVQYVDR;VVEVLKEEIQER;YKEVPVPVHVQR	1;1;1;1;1;1;1;1;1;1;1;1	12	19	0.4226	42650;42651;13384;21088;21087;43150;18872;18873;23237;25245;25244;38455;40396;40453;29514;29511;30139;29636;29634	| transcript=TGGT1_231630-t26_1 | gene=TGGT1_231630 | organism=Toxoplasma_gondii_GT1 | gene_product=alveolin domain containing intermediate filament IMC4 | transcript_product=alveolin domain containing intermediate filament IMC4 | location=TGGT1_chrVIII:1508307-1510463(-) | protein_length=452 | sequence_SO=chromosome | SO=protein_coding_gene | is_pseudo=false	1.33273e+08	5.12589e+06
107_1	TGGT1_212300-t26_1-p1	34.724	NA	75629.6	AETEAAVAEVR;ANSMAAVVDQIR;ELETGDFK;ETNNLWQIMK;GIAGVDISQLDESASFER;IYQGIAPEPR;LDHLLLLQAVSSAETQLNER;QWISTVVR;SVVIAFVGNR;TQTTLESLQR;VAFMNTYLVPSK;VEVGGSSLR	1;1;1;1;1;1;1;1;1;1;1;1	12	12	0.202	20600;24868;13430;24924;35980;20542;39434;15147;17506;21676;27550;12270	| transcript=TGGT1_212300-t26_1 | gene=TGGT1_212300 | organism=Toxoplasma_gondii_GT1 | gene_product=hypothetical protein | transcript_product=hypothetical protein | location=TGGT1_chrX:3837742-3842895(+) | protein_length=683 | sequence_SO=chromosome | SO=protein_coding_gene | is_pseudo=false	2.11178e+07	515068
249_1	TGGT1_211460-t26_1-p1	35.4463	NA	105578	AIVDELTVWQDTLQR;ASHSTDAGPDLVENPPEIDR;AVQPVGIGVLSTTTLLAK;DVDEQEVLEPSR;ELTWFYQEVLPSMSHLGR;EVLPVSVAVDQHDEAIR;GEGAAAEAADAVR;HLADVTQSGK;IAAETEEAFSGSK;LEASDSDEYR;SPSLPAVPVEGLPGTK;VGAAIEFAK	1;1;1;1;1;1;1;1;1;1;1;1	12	13	0.1741	34917;38407;34716;28723;39011;35837;35836;22013;17295;26815;21917;31738;12346	| transcript=TGGT1_211460-t26_1 | gene=TGGT1_211460 | organism=Toxoplasma_gondii_GT1 | gene_product=hypothetical protein | transcript_product=hypothetical protein | location=TGGT1_chrIV:1626832-1629780(+) | protein_length=982 | sequence_SO=chromosome | SO=protein_coding_gene | is_pseudo=false	1.04816e+07	249561
15_1	TGGT1_313380-t26_1-p1	35.6797	NA	31492.6	AEQEEQAEAYTR;EATAAEEAMK;EATAAEEAMKEQIDLISQYK;EFQDTFTQQHALYQQGLQEQQK;EQIDLISQYK;HLLMQYGLIEYVTR;LKAEQEEQAEAYTR;LKEATAAEEAMK;LPYTTLEPIIR;QINDWNK;SLAVIWLR;TQQTIYEQEVR	1;1;1;1;1;1;1;1;1;1;1;1	12	19	0.3978	28961;17099;17100;17102;39503;41276;41275;23697;34360;34358;33446;33448;25371;26108;12763;12139;12796;14088;28194	| transcript=TGGT1_313380-t26_1 | gene=TGGT1_313380 | organism=Toxoplasma_gondii_GT1 | gene_product=hypothetical protein | transcript_product=hypothetical protein | location=TGGT1_chrXI:3292372-3294103(+) | protein_length=274 | sequence_SO=chromosome | SO=protein_coding_gene | is_pseudo=false	5.87471e+07	3.45571e+06
539_1	TGGT1_230340-t26_1-p1	32.6523	NA	102322	AASPTAYATLPVSR;AGEDASDLPGVR;DAYLYELESQLR;DYDQLQEQAR;EAELQALIEEK;ELLLEETFR;GDASALYTYK;IAEGTSELEEVR;LALLSQDLEQTSSHLQQLLR;NALTLQQLR;QASYLAEVAR	1;1;1;1;1;1;1;1;1;1;1	11	12	0.1359	28455;21994;30779;24598;24821;20740;18549;26568;26569;39648;17342;19277	| transcript=TGGT1_230340-t26_1 | gene=TGGT1_230340 | organism=Toxoplasma_gondii_GT1 | gene_product=hypothetical protein | transcript_product=hypothetical protein | location=TGGT1_chrVIII:711206-715922(+) | protein_length=949 | sequence_SO=chromosome | SO=protein_coding_gene | is_pseudo=false	8.73256e+06	181928
80_1	TGGT1_233870-t26_1-p1	29.8621	NA	164172	ALINLLHDPSPR;ATMQLLDVLDALR;ESLAAAPR;GTQAPVVGGTGR;LEDAEAEER;LEESDPDNVSLVK;QDPTPPQGPESPHR;SLYTWGESFAR;SQVYHSGSQGVSGR;TYFISHRPAAR;VTSSHAGTTLGPR	1;1;1;1;1;1;1;1;1;1;1	11	12	0.0847	27000;29823;30218;8963;18982;17478;29505;31634;26127;29588;26206;25143	| transcript=TGGT1_233870-t26_1 | gene=TGGT1_233870 | organism=Toxoplasma_gondii_GT1 | gene_product=hypothetical protein | transcript_product=hypothetical protein | location=TGGT1_chrVIII:2865666-2870627(-) | protein_length=1535 | sequence_SO=chromosome | SO=protein_coding_gene | is_pseudo=false	3.42544e+06	39830.7
122_2	TGGT1_209030-t26_1-p1	35.0893	NA	41880.9	AGVAGDDAPR;EEYDESGPSIVHR;ELTSLAPSTMK;GYGFTTSAEK;IWHHTFYNELR;NPGIMVGMEEK;SYELPDGNIITVGNER;TTFDSIMK;TTGIVLDSGDGVSHTVPIYEGYALPHAIMR;VAPEEHPVLLTEAPLNPK;VVAPPER;YPIEHGIVTNWDDMEK	1;1;1;1;0;1;1;1;1;1;1;1	11	17	0.4282	13110;31139;31138;22242;21696;17451;31112;31114;31109;31111;23187;22613;34817;13554;42396;36558;36557;36559;7334;36494;36493	| transcript=TGGT1_209030-t26_1 | gene=TGGT1_209030 | organism=Toxoplasma_gondii_GT1 | gene_product=actin ACT1 | transcript_product=actin ACT1 | location=TGGT1_chrIb:1014618-1016180(+) | protein_length=376 | sequence_SO=chromosome | SO=protein_coding_gene | is_pseudo=false	1.29411e+08	4.97735e+06
465_1	TGGT1_254470-t26_1-p1	32.3466	NA	80419.5	AGTDGSAGSVYPTGFIFYYDR;APGVAQVPGSGSEGETISHAGALQGDFQR;EELFADEK;EGSPGVGDYR;EMGQEGNLDER;EWPAFTNVVKPR;GSESFSPSGFDYR;MPPYFAVPTEAAGR;NSELVGDMVYSDPR;QIVAAEVPLR;TDAPVEAGQGDVR	1;1;1;1;1;1;1;1;1;1;1	11	15	0.2117	39393;41821;14885;16641;25416;29487;29486;29488;29263;30950;30949;32482;18839;18193;26061	| transcript=TGGT1_254470-t26_1 | gene=TGGT1_254470 | organism=Toxoplasma_gondii_GT1 | gene_product=hypothetical protein | transcript_product=hypothetical protein | location=TGGT1_chrIII:1739403-1743582(+) | protein_length=732 | sequence_SO=chromosome | SO=protein_coding_gene | is_pseudo=false	1.62904e+07	440280
33_1	TGGT1_275690-t26_1-p1	34.3808	NA	114525	AGLNDPNRPIASLFFLGPTGVGK;ETLRPEFFNR;FNLPHVVEEPSR;FTRPFLTR;IDEFVIFDSLSK;ILDSALVEAANLAHR;MTMGFSDQK;NNPVLLGDPGVGK;NPELAYQALER;TAIVEGLAQR;VVGQDHAVQVVAEAIQR	1;1;1;1;1;1;1;1;1;1;1	11	12	0.137	39866;39867;25904;28932;16704;28655;32396;16893;25035;25756;17376;35252	| transcript=TGGT1_275690-t26_1 | gene=TGGT1_275690 | organism=Toxoplasma_gondii_GT1 | gene_product=putative ClpB | transcript_product=putative ClpB | location=TGGT1_chrIII:255659-267189(+) | protein_length=1022 | sequence_SO=chromosome | SO=protein_coding_gene | is_pseudo=false	1.23633e+07	202678
202_1	TGGT1_309590-t26_1-p1	32.0539	NA	49511.9	DAFGAGLTR;EGVVGGVR;ERFVAAGGR;GEQPEGQQPQGPVR;GPDQVPAR;GRTNGEEGRPLLGEGR;HVSGVFR;LQVPGEHGPQGPPYDDQQLLLEPTEEQQEGPQEPLPPPPPPTR;LTSGASLGLR;RHVSGVFR;TNGEEGRPLLGEGR	1;1;1;1;1;1;1;1;1;1;1	11	43	0.2741	12428;12430;12432;12429;7507;7508;7513;7506;14252;30946;30947;30940;30942;30938;30941;30939;30945;30948;9907;33867;8492;8493;43270;43278;43275;43277;43271;43267;43274;43276;43273;43272;43279;14687;14684;14689;14685;14683;14686;14082;30487;30470;30489	| transcript=TGGT1_309590-t26_1 | gene=TGGT1_309590 | organism=Toxoplasma_gondii_GT1 | gene_product=rhoptry protein ROP1 | transcript_product=rhoptry protein ROP1 | location=TGGT1_chrXI:707942-709312(+) | protein_length=456 | sequence_SO=chromosome | SO=protein_coding_gene | is_pseudo=false	1.12632e+09	7.0395e+07
336_1	TGGT1_239740-t26_1-p1	35.4102	NA	44725.1	DGGGDSGDFGEEGR;EPPPPYSPPMYPFADPEHR;GDVSTSDDMPR;LPLDVALER;MLQSGTSETTK;NEEGFITDLLK;SAPEVQEVLSR;SLQSTANGVK;VAALAVLTMALLK;WAGTYGTSHGGYR;YVLAAQLSR	1;1;1;1;1;1;1;1;1;1;1	11	15	0.3211	27202;39264;39262;39361;21738;22294;16289;21858;25002;22996;15680;15679;26051;28639;16137	| transcript=TGGT1_239740-t26_1 | gene=TGGT1_239740 | organism=Toxoplasma_gondii_GT1 | gene_product=dense granule protein GRA14 | transcript_product=dense granule protein GRA14 | location=TGGT1_chrVI:875718-876944(-) | protein_length=408 | sequence_SO=chromosome | SO=protein_coding_gene | is_pseudo=false	1.29718e+07	720656
311_1	TGGT1_294200-t26_1-p1	28.0746	NA	62697	AAVAASVNGTQGK;FTNFFLEPLMNR;GEFFNAYGIIR;IDFAGVPGFR;IFTPMLHALEDLQVQPR;IYPTVFQLYLEK;LEETIVGQYSK;LLNQFEQR;SVLLEEETYR;VLYLALPPHIFAPAAAGFK;VVVEKPFGR	1;1;1;1;1;1;1;1;1;1;0	10	12	0.2357	21596;21598;31671;25237;18183;37303;31077;24652;17005;23757;37174;37175;16458	| transcript=TGGT1_294200-t26_1 | gene=TGGT1_294200 | organism=Toxoplasma_gondii_GT1 | gene_product=glucose-6-phosphate 1-dehydrogenase | transcript_product=glucose-6-phosphate 1-dehydrogenase | location=TGGT1_chrIa:683542-690397(+) | protein_length=560 | sequence_SO=chromosome | SO=protein_coding_gene | is_pseudo=false	8.61553e+06	246158
311_2	TGGT1_278830-t26_1-p1	25.2477	NA	98208.6	ASAIDLLASFK;DYVHSVR;EMSLSLTALR;EVEGDAEQVGR;FANVAFMPLFHR;GGYFDNYGIIR;GIFDLSERPK;HLALASADHEPGR;IFTPLLHEIEEK;VVVEKPFGR;WSGVPFIFK	1;1;1;1;1;1;1;1;1;0;1	10	11	0.131	20274;11249;19781;22064;29619;24862;21159;27633;30087;30088;16458;18267	| transcript=TGGT1_278830-t26_1 | gene=TGGT1_278830 | organism=Toxoplasma_gondii_GT1 | gene_product=glucose-6-phosphate 1-dehydrogenase | transcript_product=glucose-6-phosphate 1-dehydrogenase | location=TGGT1_chrXII:5748919-5762087(+) | protein_length=878 | sequence_SO=chromosome | SO=protein_coding_gene | is_pseudo=false	6.40805e+06	125648
140_1	TGGT1_319340-t26_1-p1	34.0525	NA	52369.7	HLEVLYMPIYTFAQQR;IQLLENPDDAK;ITTLLGMKPDLR;LDIGPLQDNLER;NPEADDSALSVVLQDPHMAK;QLDGFVQQIQDLR;QLDGFVQQIQDLRK;TDEAVASLYDLSK;YVDLEPSR;YVLTDGPVVFSLISR	1;1;1;1;1;1;1;1;1;1	10	14	0.2516	37314;37315;24273;27301;27298;27866;38538;31946;31945;31638;33733;28615;14830;33461	| transcript=TGGT1_319340-t26_1 | gene=TGGT1_319340 | organism=Toxoplasma_gondii_GT1 | gene_product=hypothetical protein | transcript_product=hypothetical protein | location=TGGT1_chrIV:962742-964670(+) | protein_length=481 | sequence_SO=chromosome | SO=protein_coding_gene | is_pseudo=false	1.79892e+07	856630
267_1	TGGT1_309760-t26_1-p1	34.6805	NA	34505.3	AFVWGVAESTDAAQR;AQELVGAGVASGDILLR;FITEQFYNFR;GLLTQALLFAPDASK;GLLTQALLFAPDASKR;IQYVLNGYTALPVLEGYSR;LFHLDSTLLALSPNAPR;NPVATLLWR;TEIPGGAPASGVVNGRPQNTLNDESSSDR;VLTSDDVASLDALVDK	1;1;1;1;1;1;1;1;1;1	10	14	0.4698	32642;32640;33492;27445;31682;33907;38709;35727;35728;35734;17824;17822;42110;33378	| transcript=TGGT1_309760-t26_1 | gene=TGGT1_309760 | organism=Toxoplasma_gondii_GT1 | gene_product=hypothetical protein | transcript_product=hypothetical protein | location=TGGT1_chrXI:754191-755138(-) | protein_length=315 | sequence_SO=chromosome | SO=protein_coding_gene | is_pseudo=false	8.19432e+06	455240
225_1	TGGT1_280380-t26_1-p1	30.2642	NA	61796.6	FQSVLIYFASMR;GDPYELIVSGSR;GLLNYLEENPGK;GTSASVSIDDIAK;HFSVQGVVPLDSLGR;IDELFPSGLQYITPENPQVHLR;NVAIVGIDAVQFHEPNK;QYSPVMVNR;TLIQWLAASYAGR;VADFVWSDGSVK	1;1;1;1;1;1;1;1;1;1	10	11	0.2477	29895;25397;27014;24552;32704;40766;35585;35584;18743;29623;25933	| transcript=TGGT1_280380-t26_1 | gene=TGGT1_280380 | organism=Toxoplasma_gondii_GT1 | gene_product=poly(ADP-ribose) glycohydrolase | transcript_product=poly(ADP-ribose) glycohydrolase | location=TGGT1_chrVIIa:467123-469417(+) | protein_length=553 | sequence_SO=chromosome | SO=protein_coding_gene | is_pseudo=false	2.5192e+07	787250
71_1	TGGT1_219320-t26_1-p1	28.919	NA	46576.4	FVGLGNWGSGSYGQK;GDSMLQYYLQPLLK;ILDYIIVVADR;LAPADATEAAAAENHGYPK;LVSGTTGETLYTHK;MPFFTVLGVDDWSR;NYTSEALR;TLELAPK;WQSEFEIVYSDANGALK;YYPVPEMGK	1;1;1;1;1;1;1;1;1;1	10	13	0.297	31898;33685;25333;36009;36008;30955;30954;33696;33496;13939;7464;36586;18969	| transcript=TGGT1_219320-t26_1 | gene=TGGT1_219320 | organism=Toxoplasma_gondii_GT1 | gene_product=acid phosphatase GAP50 | transcript_product=acid phosphatase GAP50 | location=TGGT1_chrXII:907511-910397(-) | protein_length=431 | sequence_SO=chromosome | SO=protein_coding_gene | is_pseudo=false	1.15818e+07	482575
29_2	TGGT1_269190-t26_1-p1	25.574	NA	105066	ALADAVAAGDLR;DPEEIPWADK;EEQTLATEYAQR;ENLAAAAEK;LAGLESDVQAR;LTGMAFR;LVDLIAVMAAK;STTYEEIK;VIDENFGLVEGLMTTVHAATGTQK;VSPTGLFGLLGSSSEK	1;1;1;1;1;0;1;1;1;1	9	9	0.1206	20517;22447;29343;12733;21043;8294;20557;14501;40645;32202	| transcript=TGGT1_269190-t26_1 | gene=TGGT1_269190 | organism=Toxoplasma_gondii_GT1 | gene_product=glyceraldehyde-3-phosphate dehydrogenase GAPDH2 | transcript_product=glyceraldehyde-3-phosphate dehydrogenase GAPDH2 | location=TGGT1_chrVIII:6001367-6005276(-) | protein_length=995 | sequence_SO=chromosome | SO=protein_coding_gene | is_pseudo=false	5.238e+06	104760
404_1	TGGT1_246550-t26_1-p1	26.6325	NA	69087.8	AANPPVHLDITFGTGR;ENEFAFYMAK;FDPSASK;FPLTPEQYLVR;FYEAPIHMFPVTR;GQSFGLVESEGGHNMHGNIFK;GSQVSALFFGGVDPR;SDGTRPSLVGIAR;TLDLDLK	1;1;1;1;1;1;1;1;1	9	10	0.1757	33458;24086;6752;27407;32647;32648;39398;31524;26454;9124	| transcript=TGGT1_246550-t26_1 | gene=TGGT1_246550 | organism=Toxoplasma_gondii_GT1 | gene_product=aspartyl protease ASP3 | transcript_product=aspartyl protease ASP3 | location=TGGT1_chrXII:2777006-2782288(+) | protein_length=643 | sequence_SO=chromosome | SO=protein_coding_gene | is_pseudo=false	5.22059e+06	149160
41_1	TGGT1_203310-t26_1-p1	31.8244	NA	25841.9	ASVESQLPR;EPLETEPDEQEEVHFR;GTDDHLTTSMDK;LALPAVGMGASYFAADR;NSDFFDGQAPVDSLRPTNAGVDSK;QPALEQEVPESGEDGEDAR;REPLETEPDEQEEVHFR;SDAEVTDDNIYEEHTDR;SDAEVTDDNIYEEHTDRK	1;1;1;1;1;1;1;1;1	9	21	0.4915	15072;37009;37010;26253;26252;26724;34021;34020;40675;40674;40677;40673;37661;37844;37845;38562;38560;38561;37305;37304;38534	| transcript=TGGT1_203310-t26_1 | gene=TGGT1_203310 | organism=Toxoplasma_gondii_GT1 | gene_product=dense granule protein GRA7 | transcript_product=dense granule protein GRA7 | location=TGGT1_chrVIIa:2502941-2503651(+) | protein_length=236 | sequence_SO=chromosome | SO=protein_coding_gene | is_pseudo=false	4.52505e+07	5.65631e+06
124_1	TGGT1_249900-t26_1-p1	27.3048	NA	35233	AMLFGPNNDANLFYK;DFLAGGISAGVSK;GAGGALVLVFYDELKK;GAYFGLFDTAK;GNADSQLMNTAK;TIVAPIER;VYQQEGFK;WAVAQTVTAAAGVASYPFDTVR;YFPTQAFNFAFK	1;1;1;1;1;1;1;1;1	9	12	0.3679	34086;23238;33620;33619;22094;24088;24599;12087;15469;39586;39585;30353	| transcript=TGGT1_249900-t26_1 | gene=TGGT1_249900 | organism=Toxoplasma_gondii_GT1 | gene_product=putative adenine nucleotide translocator | transcript_product=putative adenine nucleotide translocator | location=TGGT1_chrXII:4873424-4874380(+) | protein_length=318 | sequence_SO=chromosome | SO=protein_coding_gene | is_pseudo=false	1.58228e+07	753468
528_1	TGGT1_263090-t26_1-p1	26.6911	NA	37150.5	AFDDAITEFDNVSEDSYK;ATETAEAELPSTHPIR;DELSVEER;DSTLIMQLLR;IISSVEQK;QAADQAQESYQK;QKVEEELNK;YISEFSGEEGK;YISEFSGEEGKK	1;1;1;1;1;1;1;1;1	9	9	0.2879	37929;34195;14739;22705;12278;27482;19615;23955;27630	| transcript=TGGT1_263090-t26_1 | gene=TGGT1_263090 | organism=Toxoplasma_gondii_GT1 | gene_product=14-3-3 protein | transcript_product=14-3-3 protein | location=TGGT1_chrVIIb:786880-789511(+) | protein_length=323 | sequence_SO=chromosome | SO=protein_coding_gene | is_pseudo=false	9.65067e+06	402111
370_1	TGGT1_273760-t26_1-p1	26.2969	NA	72247.2	AIQEALDWLDK;DAGTIAGLSVLR;EIAEAYLGK;IINEPTAAAIAYGLDK;IQQLITDFFNGK;NDAVEIIANDQGNR;NSLLPVEK;SNQITITNDK;TFHPEEVSAMVLGK;TTPSYVAFTDTER	1;1;1;0;1;1;1;1;1;1	9	10	0.1784	25690;21540;15327;33367;28973;28936;31339;12115;20230;31674;30529	| transcript=TGGT1_273760-t26_1 | gene=TGGT1_273760 | organism=Toxoplasma_gondii_GT1 | gene_product=heat shock protein HSP70 | transcript_product=heat shock protein HSP70 | location=TGGT1_chrVIII:3285695-3287698(-) | protein_length=667 | sequence_SO=chromosome | SO=protein_coding_gene | is_pseudo=false	1.43032e+07	376400
483_1	TGGT1_251540-t26_1-p1	29.9227	NA	35287.7	EGYLPDNALER;GADGFGPSLLGDSPGFHFPR;HVDLFGEDWK;LAGWTDNTHTATAGTPK;LLISFPSPDHIK;QFGGSGFGDFSK;QVEVQYR;VLAGDFEGFSR;VPEDPVPEEPR	1;1;1;1;1;1;1;1;1	9	13	0.3491	24919;37544;23959;34419;34421;27500;27503;27501;23039;23586;12911;22363;24544	| transcript=TGGT1_251540-t26_1 | gene=TGGT1_251540 | organism=Toxoplasma_gondii_GT1 | gene_product=dense granule protein GRA9 | transcript_product=dense granule protein GRA9 | location=TGGT1_chrXII:5372511-5374084(+) | protein_length=318 | sequence_SO=chromosome | SO=protein_coding_gene | is_pseudo=false	2.20527e+07	1.16067e+06
278_1	TGGT1_233460-t26_1-p1	27.044	NA	34806.5	ASSVVNNVAR;EAFPAESK;FPVTTQTFVVGCIK;KEAFPAESK;LEFAGAAGSAK;LTENPWQGNASSDK;LTVPIEK;STAAVILTPTENHFTLK;TALTEPPTLAYSPNR	1;1;1;1;1;1;1;1;1	9	16	0.2887	16036;11340;32473;15713;16159;31699;31698;31700;31708;8425;35486;35505;35506;35487;35504;32965	| transcript=TGGT1_233460-t26_1 | gene=TGGT1_233460 | organism=Toxoplasma_gondii_GT1 | gene_product=SAG-related sequence SRS29B | transcript_product=SAG-related sequence SRS29B | location=TGGT1_chrVIII:2660455-2661465(+) | protein_length=336 | sequence_SO=chromosome | SO=protein_coding_gene | is_pseudo=false	1.53981e+08	7.33241e+06
126_1	TGGT1_278870-t26_1-p1	24.9883	NA	216258	AQEMDMSLFEPR;DYILLAAASK;EHIGPSVSVHSR;LGDEVHLEQLR;SLDFSAAGGGAGGAR;TGLLEQFLVK;VNVLDFPGLSR;WIDLLLLGPAGVGK;YGGVLQAVQVSR	1;1;1;1;1;1;1;1;1	9	9	0.0548	29708;17618;25786;25909;25429;20692;23065;29674;24937	| transcript=TGGT1_278870-t26_1 | gene=TGGT1_278870 | organism=Toxoplasma_gondii_GT1 | gene_product=myosin F | transcript_product=myosin F | location=TGGT1_chrXII:5709485-5725053(+) | protein_length=1953 | sequence_SO=chromosome | SO=protein_coding_gene | is_pseudo=false	2.92487e+06	27082.1
122_1	TGGT1_411760-t26_1-p1	26.6294	NA	32038	AGFAGDDAPR;DLTDYLMK;DSYVGDEAQSK;DSYVGDEAQSKR;GYSFTTTAER;HQGVMVGMGQK;IWHHTFYNELR;LDLAGRDLTDYLMK;SYELPDGQVITIGNER;YPIEHGIITNWDDMEK	1;1;1;1;1;1;0;1;1;1	9	25	0.3484	14734;15466;15464;15465;22395;22394;22396;27209;27208;20150;22017;21482;22014;22015;21484;31112;31114;31109;31111;32878;34952;34951;34949;34948;34947;34967;34950;36907;36629	| transcript=TGGT1_411760-t26_1 | gene=TGGT1_411760 | organism=Toxoplasma_gondii_GT1 | gene_product=actin | transcript_product=actin | location=AAQM03000536:57-991(+) | protein_length=287 | sequence_SO=contig | SO=protein_coding_gene | is_pseudo=false	1.83299e+08	9.6473e+06
129_1	TGGT1_260540-t26_1-p1	26.1882	NA	83251.1	LNNEDFMK;LNNEDILGK;LPAIPVLPLATVGGLPASQTLIEEK;SPPINMDVVVMSR;SSDISEVLQR;TNSVPVFESTQGR;TQAGETDYR;VPISGPATPVLMER;YTIQLQQLTK	1;1;1;1;1;1;1;1;1	9	11	0.1514	15816;15973;40632;40631;29506;20198;28885;16773;30040;30440;23678	| transcript=TGGT1_260540-t26_1 | gene=TGGT1_260540 | organism=Toxoplasma_gondii_GT1 | gene_product=alveolin domain containing intermediate filament IMC14 | transcript_product=alveolin domain containing intermediate filament IMC14 | location=TGGT1_chrVIIb:2144399-2148137(+) | protein_length=733 | sequence_SO=chromosome | SO=protein_coding_gene | is_pseudo=false	7.46857e+06	169740
282_1	TGGT1_304955-t26_1-p1	30.0581	NA	303450	DLEEASLGR;DLGSFVHGTLSPPWR;EVIHVSR;FIPFIDDQDFLDYHTAQR;GPWSHAVTVAHAWTASAGTEAMDPGPVIR;HVGQSDERPLLQR;RVGEIQFVLVPEGVLSTVHDSR;TGVVDSGLVPVGDK;VGEIQFVLVPEGVLSTVHDSR	1;1;1;1;1;1;1;1;1	9	11	0.0441	15166;33487;9916;39372;42252;42253;31491;40259;26923;39588;39587	| transcript=TGGT1_304955-t26_1 | gene=TGGT1_304955 | organism=Toxoplasma_gondii_GT1 | gene_product=serine/threonine specific protein phosphatase | transcript_product=serine/threonine specific protein phosphatase | location=TGGT1_chrIX:4886317-4901581(-) | protein_length=2883 | sequence_SO=chromosome | SO=protein_coding_gene | is_pseudo=false	1.24777e+07	84882
329_1	TGGT1_247440-t26_1-p1	22.2613	NA	40104.9	AAAGVISAEIPAEEGGEAAANPTSER;AFNGESSGELAK;ATEGEVFAGGR;ATEGVTVSEVVEDETPSHVSAPTEPGR;DEIPGVEMPAK;LVAAGALFAGALFAAYK;RDEIPGVEMPAK;YYHQVEEESR	1;1;1;1;1;1;1;1	8	10	0.3042	40405;40404;22848;18734;41679;22508;21962;33282;26888;26809	| transcript=TGGT1_247440-t26_1 | gene=TGGT1_247440 | organism=Toxoplasma_gondii_GT1 | gene_product=hypothetical protein | transcript_product=hypothetical protein | location=TGGT1_chrXII:3270269-3271405(-) | protein_length=378 | sequence_SO=chromosome | SO=protein_coding_gene | is_pseudo=false	1.8168e+07	1.2112e+06
330_1	TGGT1_305980-t26_1-p1	25.2993	NA	66737.6	GEAPVEVQLTDAQTK;HAPEGDEKPEVIR;LLLQQFK;LLPGVDK;RPNTEGLGLDSLGVTLK;SGLVSSLASHGIALFDAR;TAGSPASLPPFLR;VDPTGVGNHAR	1;1;1;1;1;1;1;1	8	10	0.1583	32293;30262;11777;6410;34742;35056;35058;26045;19835;19834	| transcript=TGGT1_305980-t26_1 | gene=TGGT1_305980 | organism=Toxoplasma_gondii_GT1 | gene_product=pyruvate dehydrogenase complex subunit PDH-E3I | transcript_product=pyruvate dehydrogenase complex subunit PDH-E3I | location=TGGT1_chrIX:5486775-5490424(+) | protein_length=638 | sequence_SO=chromosome | SO=protein_coding_gene | is_pseudo=false	5.93892e+06	212104
531_1	TGGT1_249990-t26_1-p1	19.8511	NA	92658.3	FMENVAR;FWRPEVLK;LGLLTEALEK;LTAQIDILR;NGFDDLAK;SGPVFQHYAVVR;TLSTILEDLR;TVIPIFIHTVPQPSTSSPPTR	1;1;1;1;1;1;1;1	8	9	0.1014	10909;18013;18494;16850;11406;27351;21128;39559;39558	| transcript=TGGT1_249990-t26_1 | gene=TGGT1_249990 | organism=Toxoplasma_gondii_GT1 | gene_product=hypothetical protein | transcript_product=hypothetical protein | location=TGGT1_chrXII:4909167-4913985(-) | protein_length=838 | sequence_SO=chromosome | SO=protein_coding_gene | is_pseudo=false	3.36231e+06	62264.9
533_1	TGGT1_205250-t26_1-p1	24.2717	NA	62303.2	EPTDETMLDLQR;GAAQNFEQQEHLHTE;ILAHMQEQIGQPQALENSER;ILTVAAWPPDVPK;LFLGDFGTYR;MLPLQALETAAFK;VISWVFGDASVNK;WVPNYFLLMMR	1;1;1;1;1;1;1;1	8	14	0.1931	29935;29565;34386;39644;28505;28506;28507;28508;22070;22069;29201;28887;30108;30493	| transcript=TGGT1_205250-t26_1 | gene=TGGT1_205250 | organism=Toxoplasma_gondii_GT1 | gene_product=rhoptry protein ROP18 | transcript_product=rhoptry protein ROP18 | location=TGGT1_chrVIIa:1426782-1428446(-) | protein_length=554 | sequence_SO=chromosome | SO=protein_coding_gene | is_pseudo=false	9.88418e+06	274561
153_1	TGGT1_237500-t26_1-p1	22.139	NA	97263.3	DNISLIITR;FDYDALGK;GGSLPEEVFHSAPR;GMTWSGVAALLK;MVTVSEWYVR;SGSTGIMVVIEQK;SVALALNSLFSR;TSNAPAHPEVVELAPR	1;1;1;1;1;1;1;1	8	8	0.1034	16918;13109;30428;23603;24721;27068;24978;33727	| transcript=TGGT1_237500-t26_1 | gene=TGGT1_237500 | organism=Toxoplasma_gondii_GT1 | gene_product=protein phosphatase 2C domain-containing protein | transcript_product=protein phosphatase 2C domain-containing protein | location=TGGT1_chrX:5812463-5820984(+) | protein_length=909 | sequence_SO=chromosome | SO=protein_coding_gene | is_pseudo=false	6.17561e+06	102927
96_1	TGGT1_202200-t26_1-p1	24.6758	NA	87106.9	AKGDAGAFLMSTYVYHNTR;EELWLVANGLTPTSER;GDAGAFLMSTYVYHNTR;ISHFFYSR;QPSVASTTASEAGLEDVDAIR;VLIAGIHVTHK;VVPVLFMMDSMIPNPGR;VVQFSQK	1;1;1;1;1;1;1;1	8	12	0.1248	38237;35221;36062;36063;17322;17320;38357;22057;22056;36064;36065;9792	| transcript=TGGT1_202200-t26_1 | gene=TGGT1_202200 | organism=Toxoplasma_gondii_GT1 | gene_product=hypothetical protein | transcript_product=hypothetical protein | location=TGGT1_chrVIIa:3420532-3424661(-) | protein_length=793 | sequence_SO=chromosome | SO=protein_coding_gene | is_pseudo=false	2.75554e+06	62626
507_1	TGGT1_250820-t26_1-p1	22.2859	NA	120834	AADQATHSQLVTLDFER;DAALSADQEEAVSGLR;ETPHLEHPVR;GTVNAPTASK;LTGTSSSESPATSK;SGPSSVDWGEVEQR;SLWGAGK;VAGLLEQFK	1;1;1;1;1;1;1;1	8	9	0.0839	36055;32969;22993;22992;13676;27151;31437;5706;15651	| transcript=TGGT1_250820-t26_1 | gene=TGGT1_250820 | organism=Toxoplasma_gondii_GT1 | gene_product=hypothetical protein | transcript_product=hypothetical protein | location=TGGT1_chrXII:5170586-5175102(+) | protein_length=1156 | sequence_SO=chromosome | SO=protein_coding_gene | is_pseudo=false	4.77428e+06	70210
173_1	TGGT1_262060-t26_1-p1	22.2819	NA	102288	AAEASSILLSLYR;ASGFLFDR;DVAGDELPSTHLLK;ELTDFFR;FTFGVLDR;MPQSVWIGDVWR;QVAVSDEEAR;SPFFHPPVLR	1;1;1;1;1;1;1;1	8	8	0.0876	28179;12596;30695;13072;13974;30181;19108;22339	| transcript=TGGT1_262060-t26_1 | gene=TGGT1_262060 | organism=Toxoplasma_gondii_GT1 | gene_product=hypothetical protein | transcript_product=hypothetical protein | location=TGGT1_chrVIIb:1374061-1380187(+) | protein_length=936 | sequence_SO=chromosome | SO=protein_coding_gene | is_pseudo=false	1.42029e+06	28405.7
428_1	TGGT1_240600-t26_1-p1	22.9333	NA	72178.4	HVPLVINDNYR;IAALSGGIAR;IETAQSILPILEHFVR;IMIGASTETEQK;IVADIEAAAK;QIADNAGVNGNK;SPSSEGSHPVSPATVR;YEDSINAVR	1;1;1;1;1;1;1;1	8	8	0.1439	26824;13131;35737;25877;15540;22510;32434;17692	| transcript=TGGT1_240600-t26_1 | gene=TGGT1_240600 | organism=Toxoplasma_gondii_GT1 | gene_product=putative chaperonin cpn60 | transcript_product=putative chaperonin cpn60 | location=TGGT1_chrVI:1306402-1309981(+) | protein_length=667 | sequence_SO=chromosome | SO=protein_coding_gene | is_pseudo=false	1.73265e+07	495043
522_1	TGGT1_300100-t26_1-p1	21.0536	NA	166341	AAIFLALNSR;DEGLIEAVQLR;IPENDPYALR;TFFLSLLR;TLWFDDR;VPGFDTISAANEQLR;WLAAPFK;WTPAVLK	1;1;1;1;1;1;1;1	8	8	0.0507	18059;23862;22036;15421;13911;32794;9692;8976	| transcript=TGGT1_300100-t26_1 | gene=TGGT1_300100 | organism=Toxoplasma_gondii_GT1 | gene_product=rhoptry neck protein RON2 | transcript_product=rhoptry neck protein RON2 | location=TGGT1_chrXII:175560-186129(-) | protein_length=1479 | sequence_SO=chromosome | SO=protein_coding_gene | is_pseudo=false	2.88498e+06	40633.5
216_1	TGGT1_215775-t26_1-p1	23.5865	NA	65366.8	ALLAGFLR;AVDIVLDQR;DAPLGGSDWIFR;FIFPFDLVK;GGVFLTGFEHLVR;GVTGGSDAGEEAPQTPRPPLR;LLAGLHHYGLVHTFFR;LQLTLQVIR;MQTNLQTLGEVLLSHSSTHK;SLVHHAR;VESELGERPR	1;1;1;1;0;1;1;1;1;0;0	8	12	0.233	10730;16367;26617;19925;29176;38182;35878;35877;18380;39266;39365;39267;39366;9194;21490;21489	| transcript=TGGT1_215775-t26_1 | gene=TGGT1_215775 | organism=Toxoplasma_gondii_GT1 | gene_product=rhoptry protein ROP8 | transcript_product=rhoptry protein ROP8 | location=TGGT1_chrX:7045451-7047178(+) | protein_length=575 | sequence_SO=chromosome | SO=protein_coding_gene | is_pseudo=false	8.65882e+06	270588
274_1	TGGT1_263560-t26_1-p1	23.9771	NA	61267.5	AEAAGTGSAEESDSSVR;DIEQAVFR;FQSELNELENTR;LSHDALEVLGK;MNILFTHLK;QGDIAFFDELK;VAALEAAPEK;VAVASLNIITDAHTIVR	1;1;1;1;1;1;1;1	8	8	0.1746	32873;14795;30325;21838;19625;25106;15475;34981	| transcript=TGGT1_263560-t26_1 | gene=TGGT1_263560 | organism=Toxoplasma_gondii_GT1 | gene_product=hypothetical protein | transcript_product=hypothetical protein | location=TGGT1_chrVIIb:451180-455848(-) | protein_length=544 | sequence_SO=chromosome | SO=protein_coding_gene | is_pseudo=false	2.54198e+06	84732.8
373_1	TGGT1_311230-t26_1-p1	25.1554	NA	494453	ESPQAPAPSPASPGPSEK;ETGGETATVASEGMGSR;FSSGAFLSEAR;HSAALEVLGQSEHLPGLR;LDFLQQQVQQQTK;RPLQEDTQEAFEAAFR;STQLNEVEK;TVNYAVR	1;1;1;1;1;1;1;1	8	8	0.0237	34327;33052;21485;36183;32569;36118;16998;9297	| transcript=TGGT1_311230-t26_1 | gene=TGGT1_311230 | organism=Toxoplasma_gondii_GT1 | gene_product=hypothetical protein | transcript_product=hypothetical protein | location=TGGT1_chrXI:1844321-1862670(+) | protein_length=4603 | sequence_SO=chromosome | SO=protein_coding_gene | is_pseudo=false	3.32762e+06	14467.9
35_1	TGGT1_254880-t26_1-p1	23.2662	NA	81810.4	FAIGVSNWGDTPVTHK;GIMRPDGSPLVIELGPHETVLLK;GYPHEIEDIWR;IDWAEFR;SIHAPAANWR;TTFSSSVEKPDTEK;VIPDLMK;VPQDVVDILTER	1;1;1;1;1;1;1;1	8	11	0.1339	34265;40415;28693;28692;13365;19839;31879;31881;31880;9023;27904	| transcript=TGGT1_254880-t26_1 | gene=TGGT1_254880 | organism=Toxoplasma_gondii_GT1 | gene_product=Alpha-galactosidase | transcript_product=Alpha-galactosidase | location=TGGT1_chrIII:1983229-1990947(+) | protein_length=747 | sequence_SO=chromosome | SO=protein_coding_gene | is_pseudo=false	3.35483e+06	71379.3
61_1	TGGT1_207440-t26_1-p1	22.767	NA	35484	AWISLPK;EVMMIVMQR;FEAGNMAMVTGGHNVGR;GVPALITHDGR;HLGGFDIIHLR;ISNVFVIGK;LSIMENR;VGVIVHR	1;1;1;1;1;1;1;1	8	10	0.25	8977;20299;34485;20272;20273;24974;24975;14776;10793;7757	| transcript=TGGT1_207440-t26_1 | gene=TGGT1_207440 | organism=Toxoplasma_gondii_GT1 | gene_product=ribosomal protein RPS4 | transcript_product=ribosomal protein RPS4 | location=TGGT1_chrIb:77395-80548(-) | protein_length=312 | sequence_SO=chromosome | SO=protein_coding_gene | is_pseudo=false	2.11514e+07	813516
438_1	TGGT1_216000-t26_1-p1	26.5013	NA	57963.2	FAGFLADPDILTR;GVMAYQGFK;HHLIEDLQQQVESEFDQK;IVETIKPVVK;RGVMAYQGFK;TIEVPHVHYEHK;VDVTVSQSPAGPHSPLSASPQTGTAASLK;VSATMPTPFQLGPAPAGHANEVNLPFEAR	1;1;1;1;1;1;1;1	8	12	0.2249	29277;15999;39255;19931;19930;20977;30552;30550;30551;30553;41717;42319	| transcript=TGGT1_216000-t26_1 | gene=TGGT1_216000 | organism=Toxoplasma_gondii_GT1 | gene_product=alveolin domain containing intermediate filament IMC3 | transcript_product=alveolin domain containing intermediate filament IMC3 | location=TGGT1_chrXI:6395592-6397208(+) | protein_length=538 | sequence_SO=chromosome | SO=protein_coding_gene | is_pseudo=false	1.54971e+07	704415
229_1	TGGT1_236650-t26_1-p1	19.9865	NA	59900.1	DMIGIAETGSGK;GDGPIVLILAPTR;HVINYDMPNQIEDYIHR;ILIFAETK;LIDFLESR;QTLMWSATWPK;TLAFLLPAIVHINAQPYLNK	1;1;1;1;1;1;1	7	7	0.1618	21719;26300;38705;13331;15294;27064;39336	| transcript=TGGT1_236650-t26_1 | gene=TGGT1_236650 | organism=Toxoplasma_gondii_GT1 | gene_product=DEAD (Asp-Glu-Ala-Asp) box polypeptide 17 | transcript_product=DEAD (Asp-Glu-Ala-Asp) box polypeptide 17 | location=TGGT1_chrX:5362273-5365892(-) | protein_length=550 | sequence_SO=chromosome | SO=protein_coding_gene | is_pseudo=false	1.94401e+06	64800.3
458_1	TGGT1_261570-t26_1-p1	19.8701	NA	31012.1	AMFNDNSEVR;KPVMIK;VGGNIQPR;VPPAINQFTHTLDK;WGGGINGIK;YGINHVTDLIEIK;YILLQR	1;1;1;1;1;1;1	7	7	0.2391	21851;5616;9945;32232;12220;31098;8657	| transcript=TGGT1_261570-t26_1 | gene=TGGT1_261570 | organism=Toxoplasma_gondii_GT1 | gene_product=ribosomal protein RPL7A | transcript_product=ribosomal protein RPL7A | location=TGGT1_chrVIIb:1628077-1630958(+) | protein_length=276 | sequence_SO=chromosome | SO=protein_coding_gene | is_pseudo=false	3.90358e+06	169721
499_1	TGGT1_225160-t26_1-p1	20.5558	NA	45387.6	DASWFLPNAR;GFLNYYLPETEK;IVEMLETQR;LEDDLVPEMR;LGTSQELQPEYVAVAER;QPGGVTPWLR;QSASDDTTHLELVR	1;1;1;1;1;1;1	7	9	0.2045	21666;30180;20235;23048;35947;19392;18752;32103;31861	| transcript=TGGT1_225160-t26_1 | gene=TGGT1_225160 | organism=Toxoplasma_gondii_GT1 | gene_product=hypothetical protein | transcript_product=hypothetical protein | location=TGGT1_chrX:2354594-2355799(+) | protein_length=401 | sequence_SO=chromosome | SO=protein_coding_gene | is_pseudo=false	5.87114e+06	309008
139_1	TGGT1_254720-t26_1-p1	20.824	NA	28508.9	APPVPPR;IPYGGAAPPR;MFPNLHYR;MGPSDISTHVR;QPGTTTTTTSR;QRPVFMEGVR;TAVVAAMAAALITLFR	1;1;1;1;1;1;1	7	24	0.2734	6164;6165;6162;6167;6169;15474;15472;18133;18136;18130;18728;18131;18128;23004;22449;22450;22451;20195;22517;23130;23127;23082;23129;33005	| transcript=TGGT1_254720-t26_1 | gene=TGGT1_254720 | organism=Toxoplasma_gondii_GT1 | gene_product=dense granule protein GRA8 | transcript_product=dense granule protein GRA8 | location=TGGT1_chrIII:1884681-1885484(+) | protein_length=267 | sequence_SO=chromosome | SO=protein_coding_gene | is_pseudo=false	6.52727e+07	6.52727e+06
307_1	TGGT1_203600-t26_1-p1	21.81	NA	47345.9	ALEGTELNGASLHDLAEK;ETMTPVVFTQFLEK;FEVISLNVWK;NPTPAASAAAPAAEGQGGGGPPPIGVIVPIK;SGYSLSDLVR;SSPSFNQMTLLAAVR;SYFIFSDIYTK	1;1;1;1;1;1;1	7	9	0.2483	35758;35747;35757;33699;23641;41603;18858;32849;27897	| transcript=TGGT1_203600-t26_1 | gene=TGGT1_203600 | organism=Toxoplasma_gondii_GT1 | gene_product=hypothetical protein | transcript_product=hypothetical protein | location=TGGT1_chrVIIa:2307958-2309277(-) | protein_length=439 | sequence_SO=chromosome | SO=protein_coding_gene | is_pseudo=false	9.64714e+06	419441
374_1	TGGT1_204400-t26_1-p1	18.5318	NA	62107.4	EAYPGDVFYLHSR;GIRPAINVGLSVSR;IVDVPIGPGLLGR;LELAQYR;QMSLLLR;TQTSTEEVGR;VVDALGNPIDGK	1;1;1;1;1;1;1	7	8	0.1317	31837;31838;29359;25827;11879;10728;19270;22374	| transcript=TGGT1_204400-t26_1 | gene=TGGT1_204400 | organism=Toxoplasma_gondii_GT1 | gene_product=putative ATPase synthase subunit alpha | transcript_product=putative ATPase synthase subunit alpha | location=TGGT1_chrVIIa:1716199-1723634(+) | protein_length=577 | sequence_SO=chromosome | SO=protein_coding_gene | is_pseudo=false	1.32301e+07	348159
239_2	TGGT1_308090-t26_1-p1	20.7306	NA	60737.8	FLNFDR;GDTEAQSGTGDDSDFPQAVAEEVADMSGGR;GLVHGHFTPDNLFIMPDGR;GPASSVPVTYAPR;GTADGAGVADETHQEPRPPLR;GTADGAGVADETHQEPRPPLRK;LAQHFR;LEDFALK;LHEATFAAAR;LLGESPEEAR;LMLGDVSVLR;QRPLLDPSFHGLEAGDSFMR;STEDFLALHILTAQLIR;SVVFLVR;TLDFLYVLR;TNDLASGTPHVAR;VFTMGAENSR;VPASSTTTSASEGIFR	0;1;1;0;0;0;0;1;0;0;1;0;1;0;1;1;0;0	7	25	0.4098	8843;42316;38551;38434;38553;38427;38432;38431;38433;38428;38425;38429;38554;25696;25693;25692;38844;38847;38842;38843;38846;39685;39684;7455;9790;18479;19008;19096;19717;19715;19098;39536;39456;39457;39537;39535;39629;39526;39628;36436;36435;9210;20399;26788;26819;26787;26818;26791;19450;19449;19980;19416;20011;32701;32696	| transcript=TGGT1_308090-t26_1 | gene=TGGT1_308090 | organism=Toxoplasma_gondii_GT1 | gene_product=rhoptry protein ROP5 | transcript_product=rhoptry protein ROP5 | location=AAQM03000031:206-1855(-) | protein_length=549 | sequence_SO=contig | SO=protein_coding_gene | is_pseudo=false	8.8036e+07	3.386e+06
554_1	TGGT1_288380-t26_1-p1	19.9036	NA	81881.5	AELVNNLGTIAR;ELISNASDALDK;HSEFISFPIELAVEK;LGIHEDTSNR;QSVASSPFLEALR;SLTNDWEDPLAVK;YEAITDPEK	1;1;1;1;1;1;1	7	10	0.1186	24778;24886;24917;34468;20476;20477;28452;28044;30531;17646	| transcript=TGGT1_288380-t26_1 | gene=TGGT1_288380 | organism=Toxoplasma_gondii_GT1 | gene_product=heat shock protein HSP90 | transcript_product=heat shock protein HSP90 | location=TGGT1_chrIX:2294323-2298742(+) | protein_length=708 | sequence_SO=chromosome | SO=protein_coding_gene | is_pseudo=false	4.53936e+06	108080
369_1	TGGT1_224850-t26_1-p1	18.8994	NA	82645.3	FGSITSLVVR;FQGVNLYIK;GYGFVHYENEESAR;LFPLIAR;QLFEPFGSITSAK;SLDTLNYTVIK;YTNVYIK	1;1;1;1;1;1;1	7	7	0.0923	18194;18308;33331;9576;28976;24655;12150	| transcript=TGGT1_224850-t26_1 | gene=TGGT1_224850 | organism=Toxoplasma_gondii_GT1 | gene_product=putative polyadenylate binding protein | transcript_product=putative polyadenylate binding protein | location=TGGT1_chrX:2687512-2689821(+) | protein_length=769 | sequence_SO=chromosome | SO=protein_coding_gene | is_pseudo=false	4.92794e+06	140798
106_1	TGGT1_250770-t26_1-p1	20.2906	NA	46643.8	AGVHMVVGTPGR;GIYSYGFEKPSAIQQR;LNESLLR;NDELTLEGIR;VHDMMEK;VLITTDLLAR;VVLALGDYLQVR	1;1;1;1;1;1;1	7	7	0.1796	21786;35502;10127;21075;11733;19552;27004	| transcript=TGGT1_250770-t26_1 | gene=TGGT1_250770 | organism=Toxoplasma_gondii_GT1 | gene_product=putative eukaryotic initiation factor-4A | transcript_product=putative eukaryotic initiation factor-4A | location=TGGT1_chrXII:5123731-5125767(-) | protein_length=412 | sequence_SO=chromosome | SO=protein_coding_gene | is_pseudo=false	3.35341e+06	139725
413_1	TGGT1_286580-t26_1-p1	18.0892	NA	107150	FDTEDIQR;LPPFSIDYIELR;QVQGVIVDESGR;TQKPEDYMR;VAIFHNVR;WILPVLGDLEER;YTWTTTTGPAR	1;1;1;1;1;1;1	7	7	0.0754	16212;29928;25239;21346;14016;29386;24234	| transcript=TGGT1_286580-t26_1 | gene=TGGT1_286580 | organism=Toxoplasma_gondii_GT1 | gene_product=hypothetical protein | transcript_product=hypothetical protein | location=TGGT1_chrV:1631039-1633906(-) | protein_length=955 | sequence_SO=chromosome | SO=protein_coding_gene | is_pseudo=false	9.64e+06	181887
482_1	TGGT1_259260-t26_1-p1	19.7756	NA	136854	AAFSDNTAIGDK;GFQWLFLPR;GSALGFVEQVPLEDR;IVVLAATNR;LDSEAASDGEAK;TELQEVVQFLR;YGHGVAQLEAR	1;1;1;1;1;1;1	7	7	0.0632	22826;21224;32770;14051;22193;27391;22480	| transcript=TGGT1_259260-t26_1 | gene=TGGT1_259260 | organism=Toxoplasma_gondii_GT1 | gene_product=membrane protein FtsH1 | transcript_product=membrane protein FtsH1 | location=TGGT1_chrVIIb:2788863-2795704(-) | protein_length=1250 | sequence_SO=chromosome | SO=protein_coding_gene | is_pseudo=false	2.01975e+06	28447.2
313_2	TGGT1_258870A-t26_1-p1	25.3415	NA	60616.8	AAGDVDTSTTTTAVDEDAVGMPTEGDIPK;ASQDTMDNINHTTQR;EVDEGEELLHFADVEYPTSISR;FLNDDQHNHVEEGDGEVGGR;GNTPHDGITWIAEHLADTDSGK;ILPTFTVQDIPSGDADVHK;LIEALEAMK;QVYEAFGR;SLAEEPLDGQQAAAR	1;1;0;1;1;1;1;1;0	7	14	0.2855	41934;41933;34300;34482;34299;40659;39260;39261;39268;39269;39832;37817;37816;16051;14473;31882	| transcript=TGGT1_258870A-t26_1 | gene=TGGT1_258870A | organism=Toxoplasma_gondii_GT1 | gene_product=hypothetical protein | transcript_product=hypothetical protein | location=TGGT1_chrVIIb:3082018-3084228(-) | protein_length=557 | sequence_SO=chromosome | SO=protein_coding_gene | is_pseudo=false	4.77347e+06	140396
561_1	TGGT1_306060-t26_1-p1	20.4681	NA	328829	EGSITAVVEDFQGGR;GDGTGGLYIR;ISIPEEEPLR;LLDLASPVTIVGDLTR;LNLHQTGAR;TEFVVPILPSQK;VPNELLQPLLR	1;1;1;1;1;1;1	7	7	0.0279	31997;15771;21875;33659;15803;27297;25384	| transcript=TGGT1_306060-t26_1 | gene=TGGT1_306060 | organism=Toxoplasma_gondii_GT1 | gene_product=rhoptry neck protein RON8 | transcript_product=rhoptry neck protein RON8 | location=TGGT1_chrIX:5560917-5575203(-) | protein_length=2980 | sequence_SO=chromosome | SO=protein_coding_gene | is_pseudo=false	836312	5259.82
161_1	TGGT1_248700-t26_1-p1	21.2204	NA	29775.3	EAAVGSLASSPR;KVEVEGVHEVPIIKPR;NVPAPVDVYTIQK;VEVEGVHEVPIIKPR;VVDVPFVHYR;YVEVPVPSHFVTLQK;YYDVEVPIYVPR	1;1;1;1;1;1;1	7	12	0.2816	20573;35359;35358;29490;33905;33906;23494;23493;23495;34430;34429;31052	| transcript=TGGT1_248700-t26_1 | gene=TGGT1_248700 | organism=Toxoplasma_gondii_GT1 | gene_product=alveolin domain containing intermediate filament IMC12 | transcript_product=alveolin domain containing intermediate filament IMC12 | location=TGGT1_chrXII:4033434-4035280(+) | protein_length=277 | sequence_SO=chromosome | SO=protein_coding_gene | is_pseudo=false	2.81642e+07	2.16648e+06
34_1	TGGT1_262920-t26_1-p1	18.356	NA	104446	ASEAVEEGPR;EAVADEAAADSGEER;EVLLPITNLNLK;GLVETQGAR;ILTNGHVVGETTR;LGPGIYSQIPEGDR;VLVSPENVPGSIQK	1;1;1;1;1;1;1	7	8	0.0895	16898;31175;27507;13198;28260;28258;30831;30043	| transcript=TGGT1_262920-t26_1 | gene=TGGT1_262920 | organism=Toxoplasma_gondii_GT1 | gene_product=trypsin domain-containing protein | transcript_product=trypsin domain-containing protein | location=TGGT1_chrVIIb:896939-905694(+) | protein_length=972 | sequence_SO=chromosome | SO=protein_coding_gene | is_pseudo=false	2.97606e+06	64697
318_1	TGGT1_290700-t26_1-p1	24.1721	NA	34453.6	ENLPEFDR;GDGGTAGSEAPPR;GETQNEESNATLANSSTGK;GSLHDSGLHAEGSDK;KGETQNEESNATLANSSTGK;NAEQKPEVPVAPVADEDAGSEEESSSHYGVK;WIQTFYSHNALQQDR	1;1;1;1;1;1;1	7	14	0.3269	16086;21477;21478;21475;36400;31005;37933;37932;37951;42474;42473;36105;36104;36114	| transcript=TGGT1_290700-t26_1 | gene=TGGT1_290700 | organism=Toxoplasma_gondii_GT1 | gene_product=hypothetical protein | transcript_product=hypothetical protein | location=TGGT1_chrIX:3657972-3658910(+) | protein_length=312 | sequence_SO=chromosome | SO=protein_coding_gene | is_pseudo=false	9.47961e+06	947961
55_1	TGGT1_240060-t26_1-p1	19.0302	NA	88732.2	AVPSGDQPPPQPPPPHSPPR;GFDRPGTTGTEGPR;GSQLLQEGHGGK;LTLPGQSVLR;QMAPVPPAPR;STGTAPETPMPR;VSLSLPPR	1;1;1;1;1;1;1	7	8	0.1019	37837;29567;22856;22860;18377;17573;23921;10987	| transcript=TGGT1_240060-t26_1 | gene=TGGT1_240060 | organism=Toxoplasma_gondii_GT1 | gene_product=hypothetical protein | transcript_product=hypothetical protein | location=TGGT1_chrVI:1027949-1030621(+) | protein_length=844 | sequence_SO=chromosome | SO=protein_coding_gene | is_pseudo=false	7.58531e+06	180603
387_1	TGGT1_217530-t26_1-p1	15.3412	NA	63716.6	EAWTEIPK;EKPAFVSSK;EPAGDLISFISDK;HTLTSFYR;NLDDVESGAR;TFEIPLR	1;1;1;1;1;1	6	6	0.0953	14618;15292;28121;16250;18032;11260	| transcript=TGGT1_217530-t26_1 | gene=TGGT1_217530 | organism=Toxoplasma_gondii_GT1 | gene_product=hypothetical protein | transcript_product=hypothetical protein | location=TGGT1_chrXII:1831059-1833717(+) | protein_length=577 | sequence_SO=chromosome | SO=protein_coding_gene | is_pseudo=false	5.78771e+06	170227
564_1	TGGT1_299780-t26_1-p1	15.5184	NA	59155	EALSQMGIDR;GPFDEPVEVVR;HHGSVDTAFR;IPSVYDMFDTK;NTPVAAHVMR;SLQPDTFVLEATLPIR	1;1;1;1;1;1	6	8	0.1248	20261;23886;19940;19941;26090;18830;19421;35042	| transcript=TGGT1_299780-t26_1 | gene=TGGT1_299780 | organism=Toxoplasma_gondii_GT1 | gene_product=hypothetical protein | transcript_product=hypothetical protein | location=TGGT1_chrXII:309236-312184(-) | protein_length=545 | sequence_SO=chromosome | SO=protein_coding_gene | is_pseudo=false	5.17318e+06	224921
388_1	TGGT1_217510-t26_1-p1	19.4621	NA	42088.2	FYHNDLMLDNIMIPGK;MQGLFAK;QEFLDLTGVAHPEQHAQR;STSQQNEIAASYFMNPVVK;WQAAAPAHPNTSAGALAWSTEPAK;YLFPLNR	1;1;1;1;1;1	6	9	0.2395	36249;36251;8252;38011;38024;38025;38336;40242;12952	| transcript=TGGT1_217510-t26_1 | gene=TGGT1_217510 | organism=Toxoplasma_gondii_GT1 | gene_product=hypothetical protein | transcript_product=hypothetical protein | location=TGGT1_chrXII:1824650-1826480(+) | protein_length=380 | sequence_SO=chromosome | SO=protein_coding_gene | is_pseudo=false	1.58451e+06	79225.3
159_1	TGGT1_220240-t26_1-p1	18.7372	NA	54078.2	EPPQSQEQHPQAPSGEGTR;FPLGSPPASSDQADDGDGSK;GDLTRPSGSSDDASQVLGR;GMQQEGPVGGSSSPEQGGR;GTGESDSSGSR;SPPSPSPLQGPR	1;1;1;1;1;1	6	7	0.1901	37876;36501;36209;35677;35515;16735;23162	| transcript=TGGT1_220240-t26_1 | gene=TGGT1_220240 | organism=Toxoplasma_gondii_GT1 | gene_product=hypothetical protein | transcript_product=hypothetical protein | location=TGGT1_chrV:140178-141758(-) | protein_length=526 | sequence_SO=chromosome | SO=protein_coding_gene | is_pseudo=false	6.95428e+06	278171
427_1	TGGT1_262730-t26_1-p1	19.1016	NA	76088	ASLDDGTLYAAK;AVLQEAVLSEQR;FVNSYTFFQQAPGVTSHLTR;GYVGGASSSALSGK;IPTTELSSHR;LWAPELAK	1;1;1;1;1;1	6	6	0.1075	23305;26924;39671;23813;20429;13090	| transcript=TGGT1_262730-t26_1 | gene=TGGT1_262730 | organism=Toxoplasma_gondii_GT1 | gene_product=rhoptry protein ROP16 | transcript_product=rhoptry protein ROP16 | location=TGGT1_chrVIIb:1028456-1030579(-) | protein_length=707 | sequence_SO=chromosome | SO=protein_coding_gene | is_pseudo=false	2.34142e+06	75529.6
423_1	TGGT1_304740-t26_1-p1	16.393	NA	71228.3	AVYMILPR;GDFSIDDPDAGGK;GYFAPELSR;LAAAEMVYSNYILHTHGFLHR;SDVFALGQTLK;VPHVSEALADFIGLDEETR	1;1;1;1;1;1	6	6	0.1266	14257;25417;16753;40293;21730;38216	| transcript=TGGT1_304740-t26_1 | gene=TGGT1_304740 | organism=Toxoplasma_gondii_GT1 | gene_product=rhoptry kinase family protein ROP35 | transcript_product=rhoptry kinase family protein ROP35 | location=TGGT1_chrVIIa:653060-656106(-) | protein_length=640 | sequence_SO=chromosome | SO=protein_coding_gene | is_pseudo=false	2.43468e+06	65802.2
451_1	TGGT1_273960-t26_1-p1	15.6535	NA	39910.6	HTYESFK;IPVDVAIGDWTIISR;SAGGVYLPIESK;SASNFSFEGEDIR;TASGLYLQPTGSER;VIEVGPGEVNR	1;1;1;1;1;1	6	6	0.1925	12560;33295;23203;29806;30329;21393	| transcript=TGGT1_273960-t26_1 | gene=TGGT1_273960 | organism=Toxoplasma_gondii_GT1 | gene_product=chaperonin GroS protein | transcript_product=chaperonin GroS protein | location=TGGT1_chrVIII:3141275-3146091(+) | protein_length=374 | sequence_SO=chromosome | SO=protein_coding_gene | is_pseudo=false	1.81254e+06	90626.8
309_1	TGGT1_263520-t26_1-p1	18.3686	NA	38713.3	APVPFTGSTQYR;GASHGTVQFSHPEEAQK;LPPSLPFEGSTHYR;LPQYPAATYPQNHVFWDPDTK;QPPAAGDVPAR;YAGAAAGAETIQR	1;1;1;1;1;1	6	7	0.2507	26357;35173;32533;32532;40468;18182;25000	| transcript=TGGT1_263520-t26_1 | gene=TGGT1_263520 | organism=Toxoplasma_gondii_GT1 | gene_product=microtubule associated protein SPM1 | transcript_product=microtubule associated protein SPM1 | location=TGGT1_chrVIIb:473105-475119(+) | protein_length=351 | sequence_SO=chromosome | SO=protein_coding_gene | is_pseudo=false	1.05829e+07	481041
498_1	TGGT1_320050-t26_1-p1	19.9136	NA	35319.6	FPGYSKPEGEGEGSYDPEAHR;GAADGGLHVPHGIK;IICQVVYSTIEGDR;ILGLHVADYMR;VLATAESTELPR;VLLDVGIVR	1;1;1;1;1;1	6	6	0.2613	39707;26451;33259;25270;25242;15004	| transcript=TGGT1_320050-t26_1 | gene=TGGT1_320050 | organism=Toxoplasma_gondii_GT1 | gene_product=ribosomal protein RPL5 | transcript_product=ribosomal protein RPL5 | location=TGGT1_chrIV:494655-497683(+) | protein_length=310 | sequence_SO=chromosome | SO=protein_coding_gene | is_pseudo=false	4.86877e+06	243438
152_1	TGGT1_295110-t26_1-p1	17.0748	NA	63373.7	EMEEQLSAASR;FLAPFDLVTIPGKPLVQK;FVEELYELPTEDRPLADAAR;HQALAIGLFQK;LINPSVEAR;LLQHLR;LVAHLQDEGVVHGK;LYLTVQAVR;NPYLANR;VPGEVIIR;VVAENAQGFSPPEVR	0;0;1;1;0;1;0;0;1;1;1	6	9	0.2226	24629;37002;37003;37004;37001;39829;39828;23347;15478;7755;30842;30840;30841;17542;17541;10260;11491;32517;32516;32531	| transcript=TGGT1_295110-t26_1 | gene=TGGT1_295110 | organism=Toxoplasma_gondii_GT1 | gene_product=rhoptry protein ROP7 | transcript_product=rhoptry protein ROP7 | location=AAQM03000462:293-2020(-) | protein_length=575 | sequence_SO=contig | SO=protein_coding_gene | is_pseudo=false	3.61081e+07	1.33734e+06
152_2	TGGT1_295125-t26_1-p1	18.8591	NA	40113.2	DSTEGENTVSEGEAEGSR;EMEEQLSAASR;FLAPFDLVTIPGKPLVQK;FPQEDRPLADAAR;GGSWLEQEGVELR;LINPSVEAR;LLALQAIETPEYR;LVAHLQDEGVVHGK;LYLTVQAVR;NEVGWVK;VVVPAEYDEYTPPEGR	1;0;0;1;1;0;1;0;0;1;1	6	8	0.3863	35607;24629;37002;37003;37004;37001;30494;29835;15478;31137;31136;30842;30840;30841;17542;17541;9636;35260;35261	| transcript=TGGT1_295125-t26_1 | gene=TGGT1_295125 | organism=Toxoplasma_gondii_GT1 | gene_product=rhoptry protein ROP4 | transcript_product=rhoptry protein ROP4 | location=TGGT1_chrIa:1394541-1396277(-) | protein_length=365 | sequence_SO=chromosome | SO=protein_coding_gene | is_pseudo=false	2.4003e+07	1.143e+06
290_1	TGGT1_239010-t26_1-p1	18.6139	NA	70716.1	DSVPPLTVPVGEGVR;GTAGASAADPSAAVSAGTSR;LLVLPGSPSR;QRPLSPLTPSDQLLFGER;TTGPVAYGTEPAHEASVNVPR;VVYAPHGTPVVVHPQPPFFPAFTNR	1;1;1;1;1;1	6	7	0.1591	31214;33955;16730;37829;38652;38651;41659	| transcript=TGGT1_239010-t26_1 | gene=TGGT1_239010 | organism=Toxoplasma_gondii_GT1 | gene_product=hypothetical protein | transcript_product=hypothetical protein | location=TGGT1_chrVI:386043-388100(-) | protein_length=685 | sequence_SO=chromosome | SO=protein_coding_gene | is_pseudo=false	1.49831e+06	55493.1
275_1	TGGT1_309752-t26_1-p1	16.2165	NA	53355.3	AQVLAGGR;EVGIVAEK;GAGGPILIGSAR;GLYELFR;LNFDDNAGFR;MPIDINQGISEPR	1;1;1;1;1;1	6	6	0.1165	7461;10123;17788;12046;21377;30107	| transcript=TGGT1_309752-t26_1 | gene=TGGT1_309752 | organism=Toxoplasma_gondii_GT1 | gene_product=putative succinate-Coenzyme A ligase, beta subunit | transcript_product=putative succinate-Coenzyme A ligase, beta subunit | location=TGGT1_chrXI:749202-752425(+) | protein_length=498 | sequence_SO=chromosome | SO=protein_coding_gene | is_pseudo=false	6.53649e+06	181569
253_1	TGGT1_252500-t26_1-p1	15.0783	NA	76941.1	GDTQDSAQVSTPSGTPR;GNAEVSDGEAAR;LLPHTVPAVVYR;LLPTEILR;TLSQYFR;VQPISSPK	1;1;1;1;1;1	6	6	0.0918	33939;21614;27461;13988;12663;10544	| transcript=TGGT1_252500-t26_1 | gene=TGGT1_252500 | organism=Toxoplasma_gondii_GT1 | gene_product=polo kinase | transcript_product=polo kinase | location=TGGT1_chrIII:579006-581099(-) | protein_length=697 | sequence_SO=chromosome | SO=protein_coding_gene | is_pseudo=false	1.52886e+06	37289.2
255_1	TGGT1_225690-t26_1-p1	15.9998	NA	194041	ATALPISK;DKPEPVFLFR;ESVASETGPR;GVAISADYLK;LAGEGVFVNK;TLHVVTHHGVENATQSVLR	1;1;1;1;1;1	6	7	0.0369	8465;24047;24049;16506;16662;16555;38217	| transcript=TGGT1_225690-t26_1 | gene=TGGT1_225690 | organism=Toxoplasma_gondii_GT1 | gene_product=hypothetical protein | transcript_product=hypothetical protein | location=TGGT1_chrX:2025685-2031135(+) | protein_length=1816 | sequence_SO=chromosome | SO=protein_coding_gene | is_pseudo=false	3.64295e+06	48572.7
296_1	TGGT1_252360-t26_1-p1	18.9109	NA	60814.5	QDVSESPGGFLAR;QNPQTWPNFVQLTSTSGVPHR;SQEEEESVHGSPAGTLSR;TNAHLEDTVTR;VADADEPTTSTGNR;VMDVDENQEYALK	1;1;1;1;1;1	6	8	0.1682	27402;40056;36034;36033;24295;24299;29213;31834	| transcript=TGGT1_252360-t26_1 | gene=TGGT1_252360 | organism=Toxoplasma_gondii_GT1 | gene_product=rhoptry kinase family protein ROP24 (incomplete catalytic triad) | transcript_product=rhoptry kinase family protein ROP24 (incomplete catalytic triad) | location=TGGT1_chrIII:494762-496369(+) | protein_length=535 | sequence_SO=chromosome | SO=protein_coding_gene | is_pseudo=false	4.05006e+06	150002
372_1	TGGT1_232130-t26_1-p1	19.5545	NA	48780.5	GPGPQMGPPR;LHTLAFDENNK;LVALNDVGDLGAWNGYTWK;LWAVTENNEVGK;RPPSVFFINITHDPEGR;VGELLHWNGYTWDK	1;1;1;1;1;1	6	10	0.182	15318;25684;38186;27346;27362;36991;36992;34144;34128;34145	| transcript=TGGT1_232130-t26_1 | gene=TGGT1_232130 | organism=Toxoplasma_gondii_GT1 | gene_product=hypothetical protein | transcript_product=hypothetical protein | location=TGGT1_chrVIII:1876792-1879382(+) | protein_length=456 | sequence_SO=chromosome | SO=protein_coding_gene | is_pseudo=false	6.65294e+06	229412
220_1	TGGT1_271930-t26_1-p1	18.3967	NA	26127.8	AANSLYR;GDTEQQEPHDFTYWDK;LPTESYVAPPVYIR;NIEVDVPVAAYTQGTYYQR;SEEHDEPTVAPEPVHTAMHQR;WTSFLPETQQDTAFYGR	1;1;1;1;1;1	6	9	0.4017	8290;37158;37157;32602;32600;38952;40132;40069;37722	| transcript=TGGT1_271930-t26_1 | gene=TGGT1_271930 | organism=Toxoplasma_gondii_GT1 | gene_product=hypothetical protein | transcript_product=hypothetical protein | location=TGGT1_chrVIII:4274565-4276322(+) | protein_length=234 | sequence_SO=chromosome | SO=protein_coding_gene | is_pseudo=false	4.27163e+06	388330
487_1	TGGT1_248480-t26_1-p1	15.5391	NA	21670.9	ELLTLEEK;HIVDIPSFMVR;LGLLGESEQK;LLGEYGLK;VFQGTALLR;VQYALAK	1;1;1;1;1;1	6	6	0.2819	14681;26042;17971;11888;15653;8192	| transcript=TGGT1_248480-t26_1 | gene=TGGT1_248480 | organism=Toxoplasma_gondii_GT1 | gene_product=ribosomal protein RPS9 | transcript_product=ribosomal protein RPS9 | location=TGGT1_chrXII:3816916-3818776(+) | protein_length=188 | sequence_SO=chromosome | SO=protein_coding_gene | is_pseudo=false	3.00238e+07	2.72944e+06
16_1	TGGT1_226380-t26_1-p1	18.3687	NA	42636.5	ADVAQALVDGLLTER;DLPSLSMLYEQLK;EALEDFDLLLEK;QLPHIVGMDPDYAEEHILYTQLPLR;QNAEAQWSDLATAAAEIGNK;VNILINR	1;1;1;1;1;1	6	6	0.2434	32097;31525;29239;42168;38139;9980	| transcript=TGGT1_226380-t26_1 | gene=TGGT1_226380 | organism=Toxoplasma_gondii_GT1 | gene_product=hypothetical protein | transcript_product=hypothetical protein | location=TGGT1_chrX:1583226-1584362(+) | protein_length=378 | sequence_SO=chromosome | SO=protein_coding_gene | is_pseudo=false	2.33657e+06	101590
502_1	TGGT1_283780-t26_1-p1	15.9168	NA	74372.1	EDLDDFLHR;ITLETLQHLVNLAHER;MPEGSEPVHVDGK;NVLDEVHAVLR;SFFATDSFR;STDQGVYLDFSR	1;1;1;1;1;1	6	6	0.1059	21067;35928;27823;24588;18125;28022	| transcript=TGGT1_283780-t26_1 | gene=TGGT1_283780 | organism=Toxoplasma_gondii_GT1 | gene_product=glucose-6-phosphate isomerase GPI | transcript_product=glucose-6-phosphate isomerase GPI | location=TGGT1_chrV:2809762-2819876(-) | protein_length=661 | sequence_SO=chromosome | SO=protein_coding_gene | is_pseudo=false	8.25815e+06	250247
395_1	TGGT1_227810-t26_1-p1	18.0494	NA	58170.8	DGQLFLGGFQHVR;FPVVDVR;ILGAGAASIVIQAVQETVPQEPAR;LQLTHLDITDENVLVGR;RPQPVQVAR;TPAMDEFVVMR	1;1;1;1;1;1	6	8	0.154	30186;30188;30187;9643;40170;36387;17127;25487	| transcript=TGGT1_227810-t26_1 | gene=TGGT1_227810 | organism=Toxoplasma_gondii_GT1 | gene_product=rhoptry kinase family protein ROP11 (incomplete catalytic triad) | transcript_product=rhoptry kinase family protein ROP11 (incomplete catalytic triad) | location=TGGT1_chrX:715479-717059(+) | protein_length=526 | sequence_SO=chromosome | SO=protein_coding_gene | is_pseudo=false	3.70637e+06	132370
475_1	TGGT1_309120-t26_1-p1	19.3883	NA	45719.6	ALMSNADLSR;GPLVVYAEDNGVTR;HAVASAVAATGLPALVMAR;IDEVPELPLVVSEK;KAEEAGAIAQASAEEE;MAAELEAAAR	1;1;1;1;1;1	6	8	0.1995	18140;30566;30590;35124;35123;32036;32566;17029	| transcript=TGGT1_309120-t26_1 | gene=TGGT1_309120 | organism=Toxoplasma_gondii_GT1 | gene_product=ribosomal protein RPL4 | transcript_product=ribosomal protein RPL4 | location=TGGT1_chrXI:476484-477734(-) | protein_length=416 | sequence_SO=chromosome | SO=protein_coding_gene | is_pseudo=false	7.81782e+06	300685
211_1	TGGT1_310780-t26_1-p1	21.4827	NA	36260.8	DSSSSESTVTPADEAASESEEGDK;GILTGLGVAATLAAAAAAAK;KGILTGLGVAATLAAAAAAAK;LPAFSDSVSVSTEDSGLTGVK;QQSQYGYSYPGTTSTPTPPPPASYGYPVFPAFPR;TQATATYYHPAAVPPPGPSVFVFTPSSVQPGAEVTPGYSGLQLR	1;1;1;1;1;1	6	9	0.4174	40148;34047;34046;35445;35444;38204;42984;42983;43239	| transcript=TGGT1_310780-t26_1 | gene=TGGT1_310780 | organism=Toxoplasma_gondii_GT1 | gene_product=dense granule protein GRA4 | transcript_product=dense granule protein GRA4 | location=TGGT1_chrXI:1552761-1553798(-) | protein_length=345 | sequence_SO=chromosome | SO=protein_coding_gene | is_pseudo=false	3.29795e+06	549658
65_1	TGGT1_293360-t26_1-p1	19.6382	NA	26735	ADMTVPEELATLPK;AGPAYMDFDAAGNPILIPVKPEDLEK;FQMKPEVTGTTADADDGELEENAEGLER;IEPLDEHIVSFYSMPSTASVAAMR;SMLRPSQIDLF;THTNPTGAESEPVVEEPVDEEAVIDLEPR	1;1;1;1;1;1	6	8	0.5432	31093;41648;41704;42343;41067;25850;26327;42393	| transcript=TGGT1_293360-t26_1 | gene=TGGT1_293360 | organism=Toxoplasma_gondii_GT1 | gene_product=hypothetical protein | transcript_product=hypothetical protein | location=TGGT1_chrIa:262977-264056(-) | protein_length=243 | sequence_SO=chromosome | SO=protein_coding_gene | is_pseudo=false	4.40758e+06	293839
462_1	TGGT1_230850-t26_1-p1	16.7721	NA	50513.2	IPTSSTVWSGPVPSETVTK;KIETTGLESGK;LFADMLAK;QNVDLLSPAR;SVVASPSELR;TGGNYDSLFEWK	1;1;1;1;1;1	6	6	0.1471	36850;21193;12480;19463;16911;28758	| transcript=TGGT1_230850-t26_1 | gene=TGGT1_230850 | organism=Toxoplasma_gondii_GT1 | gene_product=hypothetical protein | transcript_product=hypothetical protein | location=TGGT1_chrVIII:1056415-1058913(+) | protein_length=476 | sequence_SO=chromosome | SO=protein_coding_gene | is_pseudo=false	4.73337e+06	225398
164_1	TGGT1_289380-t26_1-p1	17.5982	NA	100166	AAVTLQEIISGAAR;AQGPLAQPAR;ATVDYLDELGK;EEQEAAGASVSSR;LLSLLDHFHDLEALR;MLPIFFVK	1;1;1;1;1;1	6	6	0.0771	28319;15777;23279;26257;34969;15362	| transcript=TGGT1_289380-t26_1 | gene=TGGT1_289380 | organism=Toxoplasma_gondii_GT1 | gene_product=hypothetical protein | transcript_product=hypothetical protein | location=TGGT1_chrIX:3052104-3057458(+) | protein_length=921 | sequence_SO=chromosome | SO=protein_coding_gene | is_pseudo=false	955962	19119.2
433_1	TGGT1_282170-t26_1-p1	17.6818	NA	61219.2	EPGSPLLGFVNSAHWQR;HQNLYPTFLHGR;NPTLFDLSLK;QVDDGFER;SSQIGPEASEAEAASGR;TISTAATSEPYIVQR	1;1;1;1;1;1	6	6	0.1374	35990;30430;20668;14340;33167;33026	| transcript=TGGT1_282170-t26_1 | gene=TGGT1_282170 | organism=Toxoplasma_gondii_GT1 | gene_product=hypothetical protein | transcript_product=hypothetical protein | location=TGGT1_chrVIIa:4320803-4324793(-) | protein_length=575 | sequence_SO=chromosome | SO=protein_coding_gene | is_pseudo=false	5.02624e+06	162137
449_1	TGGT1_313440-t26_1-p1	19.1369	NA	35467.7	ADLESTAEHDFLR;LLTAEYFPLR;QAEEAVQEYLK;STWATQDDSEMR;VPNDSHFAPGVPQEIHESER;VPQQAEQTLSSGSPVGR	1;1;1;1;1;1	6	7	0.2686	30868;30866;23266;25351;29033;39400;34406	| transcript=TGGT1_313440-t26_1 | gene=TGGT1_313440 | organism=Toxoplasma_gondii_GT1 | gene_product=hypothetical protein | transcript_product=hypothetical protein | location=TGGT1_chrXI:3358899-3359828(-) | protein_length=309 | sequence_SO=chromosome | SO=protein_coding_gene | is_pseudo=false	1.17768e+06	78512
103_1	TGGT1_288720-t26_1-p1	17.8716	NA	24785	DNFHLR;ESNVATAVTALR;GPLANTFPSAADITLPVA;IVSDGVGAK;VDIGQILMSIR;VHPFHVLR	1;1;1;1;1;1	6	7	0.2896	8481;23527;34573;10180;23942;24448;15650	| transcript=TGGT1_288720-t26_1 | gene=TGGT1_288720 | organism=Toxoplasma_gondii_GT1 | gene_product=ribosomal protein RPL10 | transcript_product=ribosomal protein RPL10 | location=TGGT1_chrIX:2518172-2520490(-) | protein_length=221 | sequence_SO=chromosome | SO=protein_coding_gene | is_pseudo=false	5.28344e+06	352229
476_1	TGGT1_239680-t26_1-p1	17.2273	NA	65422.5	AGPYIQEWPQNEER;DGFVNPLVSR;LDETAAISPGQK;LGSVSESDGR;SALTGPPPNSQGTK;TSLSGASLSQR	1;1;1;1;1;1	6	7	0.1181	34112;19130;23456;15703;27219;27218;19238	| transcript=TGGT1_239680-t26_1 | gene=TGGT1_239680 | organism=Toxoplasma_gondii_GT1 | gene_product=hypothetical protein | transcript_product=hypothetical protein | location=TGGT1_chrVI:820561-824385(-) | protein_length=601 | sequence_SO=chromosome | SO=protein_coding_gene | is_pseudo=false	3.25455e+07	1.04986e+06
246_1	TGGT1_230160-t26_1-p1	19.6699	NA	15835	FPGWAWVGYHHR;QLNNYGR;QSIAEEHEP;SAEVVYATGLK;VDTDPEALGPLPEK;VQVYTYQPATVR	1;1;1;1;1;1	6	7	0.4577	31049;31048;10857;16741;20343;30359;28977	| transcript=TGGT1_230160-t26_1 | gene=TGGT1_230160 | organism=Toxoplasma_gondii_GT1 | gene_product=hypothetical protein | transcript_product=hypothetical protein | location=TGGT1_chrVIII:647435-648305(-) | protein_length=142 | sequence_SO=chromosome | SO=protein_coding_gene | is_pseudo=false	1.43997e+07	1.30907e+06
344_1	TGGT1_262050-t26_1-p1	18.4686	NA	65061.2	EPSVGSPGHFSFLQAVGGVGGPPYAGDGSPLLASR;FAVPLFSGR;IMLVFPEDVTPQVLVSR;ITLSAVEPR;LGHWLQSLGR;SVAGTGGYNIVVK	1;1;1;1;1;1	6	8	0.1582	42648;15333;36461;15051;15052;21334;21335;24586	| transcript=TGGT1_262050-t26_1 | gene=TGGT1_262050 | organism=Toxoplasma_gondii_GT1 | gene_product=rhoptry kinase family protein ROP39 | transcript_product=rhoptry kinase family protein ROP39 | location=TGGT1_chrVIIb:1382528-1384294(+) | protein_length=588 | sequence_SO=chromosome | SO=protein_coding_gene | is_pseudo=false	5.68162e+06	236734
263_1	TGGT1_273460-t26_1-p1	16.1601	NA	75026.1	ASPVLEFLHALVQR;FENDVEEFLR;LYEVEFPALTER;SEVQDLLR;SLYDEVYDR;VMSQLLVFVSR	1;1;1;1;1;1	6	6	0.1002	32216;25554;30034;14151;21066;25017	| transcript=TGGT1_273460-t26_1 | gene=TGGT1_273460 | organism=Toxoplasma_gondii_GT1 | gene_product=eukaryotic translation initiation factor 3 subunit 6 interacting protein | transcript_product=eukaryotic translation initiation factor 3 subunit 6 interacting protein | location=TGGT1_chrVIII:3489847-3495730(-) | protein_length=639 | sequence_SO=chromosome | SO=protein_coding_gene | is_pseudo=false	1.15651e+06	27536
75_1	TGGT1_266410-t26_1-p1	15.3594	NA	63923.3	AEIASSYK;ETSEGVVEDK;FADFFPHLLK;IPADVVR;QAAEGQEDPQQLR;SNLVILEEK	1;1;1;1;1;1	6	7	0.0973	10978;18702;23637;23636;7396;30097;16917	| transcript=TGGT1_266410-t26_1 | gene=TGGT1_266410 | organism=Toxoplasma_gondii_GT1 | gene_product=hypothetical protein | transcript_product=hypothetical protein | location=TGGT1_chrIX:983746-985506(-) | protein_length=586 | sequence_SO=chromosome | SO=protein_coding_gene | is_pseudo=false	6.59259e+07	2.27331e+06
245_1	TGGT1_229480-t26_1-p1	16.4214	NA	38253.1	DNDGLLDLSEIR;IEIEEILNAQDK;MLLEEFTK;TAVPQVDVDDEDK;TAVPQVDVDDEDKHDEL;TVDKDNDGLLDLSEIR	1;1;1;1;1;1	6	7	0.1582	27344;28700;15823;16301;29144;36280;35073	| transcript=TGGT1_229480-t26_1 | gene=TGGT1_229480 | organism=Toxoplasma_gondii_GT1 | gene_product=putative calcium binding protein precursor | transcript_product=putative calcium binding protein precursor | location=TGGT1_chrVIII:289042-291582(-) | protein_length=335 | sequence_SO=chromosome | SO=protein_coding_gene | is_pseudo=false	1.06938e+07	562834
157_1	TGGT1_256030-t26_1-p1	15.9028	NA	29203.8	EITPIAGPVR;EYLYAYDGLTESPSR;FLSEWVIQK;KPVVTPGTLGIQR;LTDTAYYTGSHR	1;1;1;1;1	5	6	0.2305	17193;34668;20749;27478;27930;27929	| transcript=TGGT1_256030-t26_1 | gene=TGGT1_256030 | organism=Toxoplasma_gondii_GT1 | gene_product=hypothetical protein | transcript_product=hypothetical protein | location=TGGT1_chrVIIb:4469365-4470923(-) | protein_length=256 | sequence_SO=chromosome | SO=protein_coding_gene | is_pseudo=false	2.01408e+06	106004
226_1	TGGT1_250955-t26_1-p1	14.1601	NA	67452.9	AEVTIHQQR;APDLTFADLAISNLR;GNDPSPTPATQR;GTLLGSSVALPDVGR;LLEFLSDTAR	1;1;1;1;1	5	6	0.0965	18301;18300;32777;23808;29444;21253	| transcript=TGGT1_250955-t26_1 | gene=TGGT1_250955 | organism=Toxoplasma_gondii_GT1 | gene_product=KRUF family protein | transcript_product=KRUF family protein | location=AAQM03000395:2809-5775(+) | protein_length=632 | sequence_SO=contig | SO=protein_coding_gene | is_pseudo=false	721670	21225.6
203_1	TGGT1_204020-t26_1-p1	15.6255	NA	28237.1	GMVGIVAGGGR;LRPLDFAER;MPEGTVVSNVEEK;NAALTIGNILPLNK;TSGTYATIVGHSDDGSK	1;1;1;1;1	5	8	0.2462	15169;19622;19623;28801;29232;29673;33833;33832	| transcript=TGGT1_204020-t26_1 | gene=TGGT1_204020 | organism=Toxoplasma_gondii_GT1 | gene_product=ribosomal protein RPL8 | transcript_product=ribosomal protein RPL8 | location=TGGT1_chrVIIa:1947745-1950214(+) | protein_length=260 | sequence_SO=chromosome | SO=protein_coding_gene | is_pseudo=false	2.62908e+07	1.75272e+06
515_1	TGGT1_308860-t26_1-p1	15.5435	NA	69523.7	ESTQESSEK;IAESSLNELR;LAGAPGPSIVIPATSLLSK;NMQFLLYPGFLEQR;TIETVSTFR	1;1;1;1;1	5	6	0.0933	16238;20125;34970;34590;34757;17220	| transcript=TGGT1_308860-t26_1 | gene=TGGT1_308860 | organism=Toxoplasma_gondii_GT1 | gene_product=hypothetical protein | transcript_product=hypothetical protein | location=TGGT1_chrXI:267813-271388(-) | protein_length=654 | sequence_SO=chromosome | SO=protein_coding_gene | is_pseudo=false	4.83956e+06	179243
490_1	TGGT1_291890-t26_1-p1	13.9253	NA	48641.5	GFGNNVEVAWR;GTSTELDK;HYTEEEGIR;LAVVLDYTR;TGGGPPSQPPEMQQPADR	1;1;1;1;1	5	7	0.1206	24092;24063;10347;20184;17082;35568;35731	| transcript=TGGT1_291890-t26_1 | gene=TGGT1_291890 | organism=Toxoplasma_gondii_GT1 | gene_product=microneme protein MIC1 | transcript_product=microneme protein MIC1 | location=TGGT1_chrIX:4200849-4203191(-) | protein_length=456 | sequence_SO=chromosome | SO=protein_coding_gene | is_pseudo=false	5.65642e+06	235684
380_1	TGGT1_209170-t26_1-p1	15.1554	NA	45478.1	APVLQPAPWLQLR;QNSQEALPAFSALFATVAK;TALHLEEETVDEK;TLWPVFEQYR;WTLANALVR	1;1;1;1;1	5	6	0.1538	30555;37117;37118;31069;26793;16878	| transcript=TGGT1_209170-t26_1 | gene=TGGT1_209170 | organism=Toxoplasma_gondii_GT1 | gene_product=hypothetical protein | transcript_product=hypothetical protein | location=TGGT1_chrIb:1108738-1109988(-) | protein_length=416 | sequence_SO=chromosome | SO=protein_coding_gene | is_pseudo=false	1.7565e+06	70260.1
536_1	TGGT1_211260-t26_1-p1	14.1811	NA	47795.6	ESVDPQFLK;LLYLVNFGAAR;LRPIGIGGTEK;NLSPTLAAFLVK;QISLIPPGYEGR	1;1;1;1;1	5	5	0.1264	17529;23709;20442;24858;26490	| transcript=TGGT1_211260-t26_1 | gene=TGGT1_211260 | organism=Toxoplasma_gondii_GT1 | gene_product=rhoptry kinase family protein ROP26 (incomplete catalytic triad) | transcript_product=rhoptry kinase family protein ROP26 (incomplete catalytic triad) | location=TGGT1_chrIV:1816280-1817587(-) | protein_length=435 | sequence_SO=chromosome | SO=protein_coding_gene | is_pseudo=false	581641	25288.8
27_1	TGGT1_247550-t26_1-p1	15.9425	NA	60875.2	APGFGDHR;DTTLVIEGGGEK;LADAVGVTLGPK;TLTHELELVEGLK;VSMEQTHSDYEK	1;1;1;1;1	5	7	0.0991	10562;23124;20441;30395;30392;29706;29705	| transcript=TGGT1_247550-t26_1 | gene=TGGT1_247550 | organism=Toxoplasma_gondii_GT1 | gene_product=heat shock protein HSP60 | transcript_product=heat shock protein HSP60 | location=TGGT1_chrXII:3342084-3346052(-) | protein_length=575 | sequence_SO=chromosome | SO=protein_coding_gene | is_pseudo=false	710307	20891.4
270_1	TGGT1_261750-t26_1-p1	12.8221	NA	91276.4	ESEDAFSHETTGK;SEAEEAIASK;SQHLAPPDAR;YSGYWDPQSAAK;YVELGTSGER	1;1;1;1;1	5	7	0.0659	29305;29306;16576;18672;18670;27596;19376	| transcript=TGGT1_261750-t26_1 | gene=TGGT1_261750 | organism=Toxoplasma_gondii_GT1 | gene_product=rhoptry neck protein RON10 | transcript_product=rhoptry neck protein RON10 | location=TGGT1_chrVIIb:1521076-1525837(-) | protein_length=835 | sequence_SO=chromosome | SO=protein_coding_gene | is_pseudo=false	1.96231e+06	47861.2
303_1	TGGT1_209600-t26_1-p1	13.0799	NA	50169.8	ALDQLVDEGK;LLSFDELFK;NELLSVLR;NTLETGDSLR;QAVITEIVAVK	1;1;1;1;1	5	5	0.1064	18517;19436;13609;19197;21462	| transcript=TGGT1_209600-t26_1 | gene=TGGT1_209600 | organism=Toxoplasma_gondii_GT1 | gene_product=hypothetical protein | transcript_product=hypothetical protein | location=TGGT1_chrIb:1372263-1374087(-) | protein_length=451 | sequence_SO=chromosome | SO=protein_coding_gene | is_pseudo=false	3.40922e+06	136369
191_1	TGGT1_251780-t26_1-p1	13.2607	NA	78206.2	IAGLEVLR;LVGIVAK;NEAETLIYSVEK;SYSPSQISAFILTK;TTPSIVAFTSDGQR	1;1;1;1;1	5	6	0.0755	11086;5039;28209;28208;31622;30331	| transcript=TGGT1_251780-t26_1 | gene=TGGT1_251780 | organism=Toxoplasma_gondii_GT1 | gene_product=heat shock protein | transcript_product=heat shock protein | location=TGGT1_chrXII:5504595-5509577(-) | protein_length=728 | sequence_SO=chromosome | SO=protein_coding_gene | is_pseudo=false	2.1139e+06	41449
158_1	TGGT1_204050-t26_1-p1	12.9256	NA	85044	DNMEVNQAER;GADIVNHSWGGSWPSEALR;LWGMDALNVK;SGSQPKPPQDNTTTPK;TPPSAPSPSPR	1;1;1;1;1	5	5	0.083	22652;37662;20636;33654;18749	| transcript=TGGT1_204050-t26_1 | gene=TGGT1_204050 | organism=Toxoplasma_gondii_GT1 | gene_product=subtilisin SUB1 | transcript_product=subtilisin SUB1 | location=TGGT1_chrVIIa:1932241-1938144(+) | protein_length=795 | sequence_SO=chromosome | SO=protein_coding_gene | is_pseudo=false	2.67066e+06	65138.1
175_1	TGGT1_262620-t26_1-p1	13.8084	NA	31740.2	ADVFEDFQGR;ELTDTELFDR;GVGTVLFSTPEGAQR;PADEQQQQLPR;QVFISNLPWR	1;1;1;1;1	5	6	0.1911	21894;23755;31170;31169;25934;23860	| transcript=TGGT1_262620-t26_1 | gene=TGGT1_262620 | organism=Toxoplasma_gondii_GT1 | gene_product=RNA recognition motif-containing protein | transcript_product=RNA recognition motif-containing protein | location=TGGT1_chrVIIb:1093901-1096823(+) | protein_length=293 | sequence_SO=chromosome | SO=protein_coding_gene | is_pseudo=false	2.33536e+06	116768
542_1	TGGT1_275860-t26_1-p1	13.844	NA	43220.6	FVATSSIR;HFSLWGDDR;NLVVDPVLDSEFMTPQK;SGVPGDSGVSGIR;TPVVLELVTDPVILR	1;1;1;1;1	5	6	0.1619	11425;20147;36508;36351;22027;33417	| transcript=TGGT1_275860-t26_1 | gene=TGGT1_275860 | organism=Toxoplasma_gondii_GT1 | gene_product=hypothetical protein | transcript_product=hypothetical protein | location=TGGT1_chrIII:168447-170625(+) | protein_length=383 | sequence_SO=chromosome | SO=protein_coding_gene | is_pseudo=false	5.2223e+06	227056
378_1	TGGT1_310440-t26_1-p1	13.4847	NA	40864.1	FLYADGATYEGK;GTLIYSGNEK;LATGHQLEGTWSGGQLVR;YAEGDVYTGEWR;YIGDWMDAK	1;1;1;1;1	5	5	0.168	26664;18294;36141;29527;18929	| transcript=TGGT1_310440-t26_1 | gene=TGGT1_310440 | organism=Toxoplasma_gondii_GT1 | gene_product=membrane occupation and recognition nexus protein MORN1 | transcript_product=membrane occupation and recognition nexus protein MORN1 | location=TGGT1_chrXI:1306262-1307353(+) | protein_length=363 | sequence_SO=chromosome | SO=protein_coding_gene | is_pseudo=false	1.21515e+07	433982
49_1	TGGT1_245670-t26_1-p1	15.1866	NA	67445.4	GEGPTLIEALTYR;GHSVADPDEMR;LGYASDETIAATR;STATPAVWQR;TAGFVHLYTGQEAVSAGVIK	1;1;1;1;1	5	5	0.1055	28832;22948;27518;19611;37742	| transcript=TGGT1_245670-t26_1 | gene=TGGT1_245670 | organism=Toxoplasma_gondii_GT1 | gene_product=pyruvate dehydrogenase complex subunit PDH-E1Alpha | transcript_product=pyruvate dehydrogenase complex subunit PDH-E1Alpha | location=TGGT1_chrXII:2396583-2400897(+) | protein_length=635 | sequence_SO=chromosome | SO=protein_coding_gene | is_pseudo=false	3.17397e+06	102386
302_1	TGGT1_211680-t26_1-p1	16.1136	NA	52768.9	EYPTLTLFR;MTGPAVTEVEGSAEDK;NNEIVLVK;TAEAIVEWIEK;YEEGTEAFTGK	1;1;1;1;1	5	6	0.1168	20396;33019;32830;13125;25299;23511	| transcript=TGGT1_211680-t26_1 | gene=TGGT1_211680 | organism=Toxoplasma_gondii_GT1 | gene_product=protein disulfide isomerase | transcript_product=protein disulfide isomerase | location=TGGT1_chrIV:1556190-1558014(+) | protein_length=471 | sequence_SO=chromosome | SO=protein_coding_gene | is_pseudo=false	3.89797e+07	1.39213e+06
308_1	TGGT1_226030-t26_1-p1	13.3817	NA	39385.3	DLKPENLLVDAEGYLK;FENDAAR;LLTPDLAQR;QVDHILSEK;SLPSPYKPPVK	1;1;1;1;1	5	6	0.1516	35234;35235;9273;16311;17773;22937	| transcript=TGGT1_226030-t26_1 | gene=TGGT1_226030 | organism=Toxoplasma_gondii_GT1 | gene_product=AGC kinase | transcript_product=AGC kinase | location=TGGT1_chrX:1762934-1764677(+) | protein_length=343 | sequence_SO=chromosome | SO=protein_coding_gene | is_pseudo=false	3.67063e+06	229415
300_1	TGGT1_226072-t26_1-p1	14.0283	NA	88598.5	AGETGTAASATPVQVIFVVGNNDLPR;DYHIPETLNK;ELQEQVLLVGHVPPGVSVHFR;ILFFSDSPLEAAK;VQPLLTAPAVSPVHGNNPAWK	1;1;1;1;1	5	6	0.1128	40840;40841;23451;39854;29322;39042	| transcript=TGGT1_226072-t26_1 | gene=TGGT1_226072 | organism=Toxoplasma_gondii_GT1 | gene_product=Ser/Thr phosphatase family protein | transcript_product=Ser/Thr phosphatase family protein | location=TGGT1_chrX:1728619-1733841(-) | protein_length=807 | sequence_SO=chromosome | SO=protein_coding_gene | is_pseudo=false	3.46899e+06	77088.7
1_1	TGGT1_310750-t26_1-p1	15.7922	NA	64935.7	DIQAETTYLWIR;GTYSFIVSNHQWLESR;MVTFAIGR;SDEYFYEHIEANDGAVHLR;TGQPAPAAAAPGYQTQR	1;1;1;1;1	5	6	0.1198	30988;36270;36269;11949;39488;33698	| transcript=TGGT1_310750-t26_1 | gene=TGGT1_310750 | organism=Toxoplasma_gondii_GT1 | gene_product=emp24/gp25L/p24 family protein | transcript_product=emp24/gp25L/p24 family protein | location=TGGT1_chrXI:1533084-1537096(+) | protein_length=601 | sequence_SO=chromosome | SO=protein_coding_gene | is_pseudo=false	454429	18934.5
471_1	TGGT1_253900-t26_1-p1	14.2624	NA	71317.1	AFMLFPK;AGADAVATYYAK;DTVLEVLK;WMVEDMK;YASSFYGPFR	1;1;1;1;1	5	5	0.0669	10451;22474;12755;13425;22266	| transcript=TGGT1_253900-t26_1 | gene=TGGT1_253900 | organism=Toxoplasma_gondii_GT1 | gene_product=parasite porphobilinogen synthase PBGS | transcript_product=parasite porphobilinogen synthase PBGS | location=TGGT1_chrIII:1265521-1273167(-) | protein_length=658 | sequence_SO=chromosome | SO=protein_coding_gene | is_pseudo=false	2.12749e+06	59096.9
523_1	TGGT1_319560-t26_1-p1	16.1968	NA	40501.4	EVVSESLAPSFAVTETHSSVQSPSK;GESGSEGSLSEK;MNIVFK;QLHTDNGYFIGASCPK;SVQLGSFDK	1;1;1;1;1	5	11	0.1775	40903;40902;21319;21320;21318;6760;7330;35158;34964;35144;14897	| transcript=TGGT1_319560-t26_1 | gene=TGGT1_319560 | organism=Toxoplasma_gondii_GT1 | gene_product=microneme protein MIC3 | transcript_product=microneme protein MIC3 | location=TGGT1_chrIV:856315-857588(+) | protein_length=383 | sequence_SO=chromosome | SO=protein_coding_gene | is_pseudo=false	2.9151e+07	1.38814e+06
141_1	TGGT1_294220-t26_1-p1	14.0197	NA	62162.7	GLEEETGAGR;LHVIIK;SGPSATELPVVPSR;TADAPEGVER;YADELSALQESVQDLR	1;1;1;1;1	5	5	0.0929	16064;5818;28239;16897;35424	| transcript=TGGT1_294220-t26_1 | gene=TGGT1_294220 | organism=Toxoplasma_gondii_GT1 | gene_product=hypothetical protein | transcript_product=hypothetical protein | location=TGGT1_chrIa:704114-705925(-) | protein_length=603 | sequence_SO=chromosome | SO=protein_coding_gene | is_pseudo=false	1.60909e+06	40227.3
37_1	TGGT1_232350-t26_1-p1	12.945	NA	35525.1	QLEEIAEHTK;VIELELNEEEK;VPGKPDSEWSR;VSGGEIVR;YITVNGYPIQK	1;1;1;1;1	5	5	0.155	21777;26962;24335;9071;25533	| transcript=TGGT1_232350-t26_1 | gene=TGGT1_232350 | organism=Toxoplasma_gondii_GT1 | gene_product=lactate dehydrogenase LDH1 | transcript_product=lactate dehydrogenase LDH1 | location=TGGT1_chrVIII:2023599-2025126(+) | protein_length=329 | sequence_SO=chromosome | SO=protein_coding_gene | is_pseudo=false	2.61994e+06	113910
394_1	TGGT1_222170-t26_1-p1	11.6384	NA	33615.6	DLESILFDSK;DVWQQLFHK;HFLYGTAK;LEALSAK;LKDLESILFDSK	1;1;1;1;1	5	5	0.12	21330;22483;13371;6105;28526	| transcript=TGGT1_222170-t26_1 | gene=TGGT1_222170 | organism=Toxoplasma_gondii_GT1 | gene_product=dense-granule antigen DG32 | transcript_product=dense-granule antigen DG32 | location=TGGT1_chrII:911318-912642(+) | protein_length=300 | sequence_SO=chromosome | SO=protein_coding_gene | is_pseudo=false	1.10994e+07	584180
484_1	TGGT1_220270-t26_1-p1	16.772	NA	48614.2	EVPEAAITEQGFDIVSPPGTLR;IIEVPQVDVVDAVRPK;QEEIEVEVPQVK;SYEENMWR;VYNQGVEHEVPVMQINADHEDFDVEQIK	1;1;1;1;1	5	7	0.1937	39783;39784;39786;34825;29041;20066;42525	| transcript=TGGT1_220270-t26_1 | gene=TGGT1_220270 | organism=Toxoplasma_gondii_GT1 | gene_product=alveolin domain containing intermediate filament IMC6 | transcript_product=alveolin domain containing intermediate filament IMC6 | location=TGGT1_chrV:152699-154033(-) | protein_length=444 | sequence_SO=chromosome | SO=protein_coding_gene | is_pseudo=false	9.29211e+06	422369
505_1	TGGT1_233500-t26_1-p1	16.2733	NA	39525.2	AGFGGQPGESNQVVAK;NIPWVVLGHSER;QAVPEADAWK;SIVIAYEPVWAIGTGK;TATAALAQETHR	1;1;1;1;1	5	6	0.176	31687;28501;28500;19527;33948;24731	| transcript=TGGT1_233500-t26_1 | gene=TGGT1_233500 | organism=Toxoplasma_gondii_GT1 | gene_product=triose-phosphate isomerase TPI-II | transcript_product=triose-phosphate isomerase TPI-II | location=TGGT1_chrVIII:2678566-2683488(-) | protein_length=375 | sequence_SO=chromosome | SO=protein_coding_gene | is_pseudo=false	2.52609e+07	1.40338e+06
125_1	TGGT1_270510-t26_1-p1	14.755	NA	74871	EYGTIPHAGFGLGFER;FEILGMTDAAK;LVMLVTGIENIR;NQEEGLIAR;VSYTEAIDVLK	1;1;1;1;1	5	5	0.0873	34523;22304;27300;16398;23734	| transcript=TGGT1_270510-t26_1 | gene=TGGT1_270510 | organism=Toxoplasma_gondii_GT1 | gene_product=asparaginyl-tRNA synthetase (NOB+tRNA synthase) | transcript_product=asparaginyl-tRNA synthetase (NOB+tRNA synthase) | location=TGGT1_chrVIII:5218409-5221722(+) | protein_length=676 | sequence_SO=chromosome | SO=protein_coding_gene | is_pseudo=false	2.92275e+06	66426.1
397_1	TGGT1_306030-t26_1-p1	13.5508	NA	37806.5	EVLTSLELPYR;GALAVLGTASLLAPR;IPSELPK;LFSGYFAASGLER;MYQSDEIIK	1;1;1;1;1	5	5	0.1652	26240;28567;7871;28773;19942	| transcript=TGGT1_306030-t26_1 | gene=TGGT1_306030 | organism=Toxoplasma_gondii_GT1 | gene_product=glutathione s-transferase, n-terminal domain containing protein | transcript_product=glutathione s-transferase, n-terminal domain containing protein | location=TGGT1_chrIX:5538577-5544690(-) | protein_length=333 | sequence_SO=chromosome | SO=protein_coding_gene | is_pseudo=false	5.15177e+06	223990
414_1	TGGT1_286680-t26_1-p1	13.2663	NA	39245	ETFDWSSVAR;HAIAAYYATTGDK;LFSSGGPDVPPLEAVTQR;SVEVQDFQNR;TAFAEEGFVK	1;1;1;1;1	5	5	0.169	22356;27836;35769;23214;18938	| transcript=TGGT1_286680-t26_1 | gene=TGGT1_286680 | organism=Toxoplasma_gondii_GT1 | gene_product=hypothetical protein | transcript_product=hypothetical protein | location=TGGT1_chrV:1582245-1583330(+) | protein_length=361 | sequence_SO=chromosome | SO=protein_coding_gene | is_pseudo=false	2.76149e+06	131500
101_1	TGGT1_258470-t26_1-p1	14.5217	NA	31687.5	EATPQSVSFLR;GGFVYNPHHPNMDFAR;LTDPSVQPYR;VEIEYPTSSGAFQPPTYEWR;VITPFHQTLPGYGK	1;1;1;1;1	5	9	0.25	23632;35658;35806;35659;35805;21626;39926;39924;31923	| transcript=TGGT1_258470-t26_1 | gene=TGGT1_258470 | organism=Toxoplasma_gondii_GT1 | gene_product=hypothetical protein | transcript_product=hypothetical protein | location=TGGT1_chrVIIb:3369823-3371292(+) | protein_length=284 | sequence_SO=chromosome | SO=protein_coding_gene | is_pseudo=false	1.96148e+07	1.15381e+06
286_1	TGGT1_232410-t26_1-p1	14.1752	NA	24893.6	FASDQFHVRPTLLEQ;IEIIFVSLDR;IEIIFVSLDRDR;NSNNTVIPQSHLK;SVALYFADGADPK	1;1;1;1;1	5	7	0.2409	34931;22636;30247;30248;29666;27180;27179	| transcript=TGGT1_232410-t26_1 | gene=TGGT1_232410 | organism=Toxoplasma_gondii_GT1 | gene_product=PDI family protein | transcript_product=PDI family protein | location=TGGT1_chrVIII:2074655-2076392(-) | protein_length=220 | sequence_SO=chromosome | SO=protein_coding_gene | is_pseudo=false	7.94767e+06	567690
567_1	TGGT1_208560-t26_1-p1	13.3747	NA	72285.6	AADALVPR;ALYEIAEQR;GVLSGWFR;LAIQSLLYPIDVVR;LTSTVVTR	1;1;1;1;1	5	5	0.0701	8894;18709;12914;32522;11300	| transcript=TGGT1_208560-t26_1 | gene=TGGT1_208560 | organism=Toxoplasma_gondii_GT1 | gene_product=carrier superfamily protein | transcript_product=carrier superfamily protein | location=TGGT1_chrIb:794791-800321(-) | protein_length=670 | sequence_SO=chromosome | SO=protein_coding_gene | is_pseudo=false	4.61754e+06	118398
32_1	TGGT1_235930-t26_1-p1	13.7819	NA	64225.9	AEEETGTFIFLDGSR;ASGAILEYVGR;GGYGGGYGGGYGGR;LLIFGWNAEAR;TSYVHVETDGR	1;1;1;1;1	5	5	0.1088	33514;20268;23616;25329;24532	| transcript=TGGT1_235930-t26_1 | gene=TGGT1_235930 | organism=Toxoplasma_gondii_GT1 | gene_product=domain K- type RNA binding proteins family protein | transcript_product=domain K- type RNA binding proteins family protein | location=TGGT1_chrX:5075263-5081044(+) | protein_length=570 | sequence_SO=chromosome | SO=protein_coding_gene | is_pseudo=false	782579	23017
495_1	TGGT1_227280-t26_1-p1	14.6553	NA	24226.7	AVILSLATSAAIGGR;KVLTYR;QPFMSSVK;RAVILSLATSAAIGGR;VEEELSLLR	1;1;1;1;1	5	10	0.1757	28324;28325;28326;28327;7754;12967;13466;31888;31887;18526	| transcript=TGGT1_227280-t26_1 | gene=TGGT1_227280 | organism=Toxoplasma_gondii_GT1 | gene_product=dense granule protein GRA3 | transcript_product=dense granule protein GRA3 | location=TGGT1_chrX:956231-956899(-) | protein_length=222 | sequence_SO=chromosome | SO=protein_coding_gene | is_pseudo=false	5.02891e+07	6.28613e+06
347_1	TGGT1_262690-t26_1-p1	11.0191	NA	16320.1	GVVVNTWEGSK;TMVPEDAMR;YINVNHLMPTR;YTVSSDMDVK	1;1;1;1	4	7	0.2887	21628;17065;27636;27286;27285;27635;20561	| transcript=TGGT1_262690-t26_1 | gene=TGGT1_262690 | organism=Toxoplasma_gondii_GT1 | gene_product=ribosomal protein RPL27 | transcript_product=ribosomal protein RPL27 | location=TGGT1_chrVIIb:1055303-1056255(+) | protein_length=142 | sequence_SO=chromosome | SO=protein_coding_gene | is_pseudo=false	1.72065e+06	191183
59_2	TGGT1_220950-t26_1-p1	11.7437	NA	35598	ANAEGTSLAITR;FFGPSHHFGGFTPLYDPAPDK;FFGPSHHFGGFTPLYDPAPDKR;LPLLGGGIFR;LTPEQLSQHSQR;LVELDTGVASPVFAR;TTIAGVIGAAAAYNDTPAGQQYPVQGLR;VATVDAGANALFIGGGGLNGQFAK	1;0;0;1;1;0;1;0	4	5	0.3683	22590;39826;39825;39824;40478;40477;40476;16853;28967;32135;41760;41762;39429;39417;39427;39428;39418;39426	| transcript=TGGT1_220950-t26_1 | gene=TGGT1_220950 | organism=Toxoplasma_gondii_GT1 | gene_product=hypothetical protein | transcript_product=hypothetical protein | location=TGGT1_chrII:72817-74397(+) | protein_length=334 | sequence_SO=chromosome | SO=protein_coding_gene | is_pseudo=false	3.49903e+07	2.91586e+06
117_2	TGGT1_286420A-t26_1-p1	11.7781	NA	49474.3	MDSCNYSEDR;QMIVGINK;STTTGHLIYK;SVEMHHEVMEQAVPGDNVGFNVK;THINLVVIGHVDSGK;TLVEALDTMEAPK;VETGILK;VPFVAISGFVGDNMVEK;YAWVLDK;YHYTVIDAPGHR	0;0;1;0;1;0;0;0;1;1	4	7	0.2723	24913;12238;19778;19777;40729;40728;32352;32353;29219;7072;35311;11946;29099;29101	| transcript=TGGT1_286420A-t26_1 | gene=TGGT1_286420A | organism=Toxoplasma_gondii_GT1 | gene_product=putative elongation factor 1-alpha (EF-1-ALPHA) | transcript_product=putative elongation factor 1-alpha (EF-1-ALPHA) | location=TGGT1_chrV:1692242-1694172(-) | protein_length=448 | sequence_SO=chromosome | SO=protein_coding_gene | is_pseudo=false	1.13808e+07	379360
343_1	TGGT1_222020-t26_1-p1	12.3379	NA	62938.8	ADLNVPLEVGK;AHSSTAGVTQFVSR;FANLADMFVNDAFGTAHR;GEHGDAVTISNDAR	1;1;1;1	4	6	0.0961	20922;20923;29570;29571;37184;29428	| transcript=TGGT1_222020-t26_1 | gene=TGGT1_222020 | organism=Toxoplasma_gondii_GT1 | gene_product=phosphoglycerate kinase PGKII | transcript_product=phosphoglycerate kinase PGKII | location=TGGT1_chrII:744480-749627(+) | protein_length=593 | sequence_SO=chromosome | SO=protein_coding_gene | is_pseudo=false	488009	14788.2
99_1	TGGT1_229670-t26_1-p1	12.0235	NA	15791.8	ANPFGGSSHAK;DGSLNYIDENDEVLVAGFGR;SGHAVGDIPGVR;VAGASLLALFK	1;1;1;1	4	4	0.3776	17918;38910;21249;18612	| transcript=TGGT1_229670-t26_1 | gene=TGGT1_229670 | organism=Toxoplasma_gondii_GT1 | gene_product=ribosomal protein RPS23 | transcript_product=ribosomal protein RPS23 | location=TGGT1_chrVIII:368147-371053(+) | protein_length=143 | sequence_SO=chromosome | SO=protein_coding_gene | is_pseudo=false	1.63774e+06	163774
384_1	TGGT1_219820-t26_1-p1	11.811	NA	34428.5	ESTLHLVLR;MQIFVK;TLSDYNIQK;TLSDYNIQKESTLHLVLR	1;1;1;1	4	5	0.0782	17745;17746;7279;18295;38488	| transcript=TGGT1_219820-t26_1 | gene=TGGT1_219820 | organism=Toxoplasma_gondii_GT1 | gene_product=putative polyubiquitin UbC | transcript_product=putative polyubiquitin UbC | location=TGGT1_chrXII:557673-558596(-) | protein_length=307 | sequence_SO=chromosome | SO=protein_coding_gene | is_pseudo=false	1.63771e+07	584897
90_1	TGGT1_240090-t26_1-p1	12.4285	NA	61563.5	FPYVVPVLAALR;LPGADLLAER;TDVYSLGVAFR;VLYLVLPLYR	1;1;1;1	4	4	0.0778	26978;17269;23389;24083	| transcript=TGGT1_240090-t26_1 | gene=TGGT1_240090 | organism=Toxoplasma_gondii_GT1 | gene_product=putative rhoptry kinase family protein ROP34 | transcript_product=putative rhoptry kinase family protein ROP34 | location=TGGT1_chrVI:1050567-1052967(+) | protein_length=553 | sequence_SO=chromosome | SO=protein_coding_gene | is_pseudo=false	751839	22783
174_1	TGGT1_275470-t26_1-p1	12.2861	NA	66514.2	KVPEGAQLPTSSTPHAQR;SAAAAPTVETVPR;TPIHVTASTSPFATR;VPEGAQLPTSSTPHAQR	1;1;1;1	4	6	0.0724	36079;36077;24736;32294;34805;34807	| transcript=TGGT1_275470-t26_1 | gene=TGGT1_275470 | organism=Toxoplasma_gondii_GT1 | gene_product=dense granule protein GRA15 | transcript_product=dense granule protein GRA15 | location=TGGT1_chrX:7172933-7174840(+) | protein_length=635 | sequence_SO=chromosome | SO=protein_coding_gene | is_pseudo=false	1.31289e+07	690995
513_1	TGGT1_310010-t26_1-p1	9.77059	NA	127462	HDEFLADAVIDK;LLWGTIIAEK;NTSALVNR;SVQVSGALLR	1;1;1;1	4	4	0.0345	27602;20556;11218;16414	| transcript=TGGT1_310010-t26_1 | gene=TGGT1_310010 | organism=Toxoplasma_gondii_GT1 | gene_product=rhoptry neck protein RON1 | transcript_product=rhoptry neck protein RON1 | location=TGGT1_chrXI:969238-974493(+) | protein_length=1158 | sequence_SO=chromosome | SO=protein_coding_gene | is_pseudo=false	2.17283e+06	31490.2
543_1	TGGT1_239400-t26_1-p1	10.1691	NA	133854	ADETLASR;EHVVTNVPGR;LGTSVGSESSR;QAPSYVVTYVLR	1;1;1;1	4	5	0.0324	10786;19279;19282;18213;28217	| transcript=TGGT1_239400-t26_1 | gene=TGGT1_239400 | organism=Toxoplasma_gondii_GT1 | gene_product=hypothetical protein | transcript_product=hypothetical protein | location=TGGT1_chrVI:611132-617706(+) | protein_length=1265 | sequence_SO=chromosome | SO=protein_coding_gene | is_pseudo=false	2.7739e+06	34245.7
492_1	TGGT1_308020-t26_1-p1	9.23271	NA	41746.5	APNWYR;DANFIEIR;FTVPWIFLPPAK;GFLTDYIPGAK	1;1;1;1	4	4	0.0961	8672;14798;28741;21832	| transcript=TGGT1_308020-t26_1 | gene=TGGT1_308020 | organism=Toxoplasma_gondii_GT1 | gene_product=SAG-related sequence SRS57 | transcript_product=SAG-related sequence SRS57 | location=TGGT1_chrXII:456740-457897(-) | protein_length=385 | sequence_SO=chromosome | SO=protein_coding_gene | is_pseudo=false	3.03238e+07	1.68465e+06
21_1	TGGT1_297710-t26_1-p1	11.996	NA	62401.7	AGGVSQLLVDFHR;APLNQLWLERPWDPVLR;EAAPVSSTQVQR;LGFEHQDQVEK	1;1;1;1	4	5	0.0952	28286;28287;38257;24819;26479	| transcript=TGGT1_297710-t26_1 | gene=TGGT1_297710 | organism=Toxoplasma_gondii_GT1 | gene_product=hypothetical protein | transcript_product=hypothetical protein | location=TGGT1_chrII:1908191-1913070(+) | protein_length=557 | sequence_SO=chromosome | SO=protein_coding_gene | is_pseudo=false	466477	14577.4
66_1	TGGT1_215160-t26_1-p1	9.58718	NA	31156.1	DMEQHLHFVR;FVQNFR;IIPHYYASFTHR;ILTSLLR	1;1;1;1	4	4	0.1301	25992;8814;30908;9036	| transcript=TGGT1_215160-t26_1 | gene=TGGT1_215160 | organism=Toxoplasma_gondii_GT1 | gene_product=hypothetical protein | transcript_product=hypothetical protein | location=TGGT1_chrX:6680496-6681765(+) | protein_length=269 | sequence_SO=chromosome | SO=protein_coding_gene | is_pseudo=false	1.3612e+07	850748
48_1	TGGT1_214080-t26_1-p1	12.512	NA	27115.3	AALLDEILR;ANEQYNVAEEDK;DASGALQSGAVK;KYENLNTEQQK	1;1;1;1	4	4	0.1796	15917;28554;19126;28195	| transcript=TGGT1_214080-t26_1 | gene=TGGT1_214080 | organism=Toxoplasma_gondii_GT1 | gene_product=toxofilin | transcript_product=toxofilin | location=TGGT1_chrX:5904318-5905055(+) | protein_length=245 | sequence_SO=chromosome | SO=protein_coding_gene | is_pseudo=false	772686	45452.1
98_1	TGGT1_255260-t26_1-p1	13.4238	NA	62980.4	ISPFPMELLEK;NYGFYYVDTTGEGK;QSGNPLPGGFNLNFVTPSGQR;YPFVYDSK	1;1;1;1	4	4	0.0949	25759;32734;38953;16067	| transcript=TGGT1_255260-t26_1 | gene=TGGT1_255260 | organism=Toxoplasma_gondii_GT1 | gene_product=apical membrane antigen AMA1 | transcript_product=apical membrane antigen AMA1 | location=TGGT1_chrVIIb:4856406-4860874(+) | protein_length=569 | sequence_SO=chromosome | SO=protein_coding_gene | is_pseudo=false	1.6897e+06	70404.1
406_1	TGGT1_309930-t26_1-p1	12.2474	NA	108517	FGLYTDSGSR;FSSANDETQSPELR;FWGDNQGIFANVVAPGR;NVTINLSELQK	1;1;1;1	4	4	0.053	19081;32223;35540;24389	| transcript=TGGT1_309930-t26_1 | gene=TGGT1_309930 | organism=Toxoplasma_gondii_GT1 | gene_product=melibiase subfamily protein | transcript_product=melibiase subfamily protein | location=TGGT1_chrXI:871310-877489(-) | protein_length=982 | sequence_SO=chromosome | SO=protein_coding_gene | is_pseudo=false	1.46895e+06	34161.6
111_1	TGGT1_290160-t26_1-p1	11.7781	NA	113515	GDTGNVYISDAK;LGNTDHIFFTQHR;STSTENEPIPR;VLSLEGVYLANFK	1;1;1;1	4	4	0.0474	23780;32290;23480;29701	| transcript=TGGT1_290160-t26_1 | gene=TGGT1_290160 | organism=Toxoplasma_gondii_GT1 | gene_product=putative sortilin | transcript_product=putative sortilin | location=TGGT1_chrIX:3410442-3420211(-) | protein_length=1033 | sequence_SO=chromosome | SO=protein_coding_gene | is_pseudo=false	1.18637e+06	21185.2
305_1	TGGT1_314810-t26_1-p1	10.0243	NA	30102.5	EEMINELVQR;LQANDIVSQHLGK;QANNFLWPFK;YVSEYR	1;1;1;1	4	8	0.1512	24437;28938;28905;28904;24033;24580;24603;9059	| transcript=TGGT1_314810-t26_1 | gene=TGGT1_314810 | organism=Toxoplasma_gondii_GT1 | gene_product=ribosomal protein RPL7 | transcript_product=ribosomal protein RPL7 | location=TGGT1_chrXI:4256933-4260657(+) | protein_length=258 | sequence_SO=chromosome | SO=protein_coding_gene | is_pseudo=false	7.13351e+06	509537
548_1	TGGT1_258458-t26_1-p1	11.0261	NA	28835.5	DGTIEGLHAR;EHQFPILWPER;HLLTLEYHR;TDLGQMPK	1;1;1;1	4	7	0.1462	17766;17767;29663;29664;21836;21837;12328	| transcript=TGGT1_258458-t26_1 | gene=TGGT1_258458 | organism=Toxoplasma_gondii_GT1 | gene_product=hypothetical protein | transcript_product=hypothetical protein | location=TGGT1_chrVIIb:3374079-3375548(-) | protein_length=260 | sequence_SO=chromosome | SO=protein_coding_gene | is_pseudo=false	5.24804e+06	437336
2_1	TGGT1_313390-t26_1-p1	13.4168	NA	36333.6	LLTQYLK;QLAPSGLLLVTGPFK;SSITPGTVLILLSGGHR;YVIATTTK	1;1;1;1	4	6	0.146	11366;31606;31254;33996;33995;12022	| transcript=TGGT1_313390-t26_1 | gene=TGGT1_313390 | organism=Toxoplasma_gondii_GT1 | gene_product=ribosomal protein RPL6 | transcript_product=ribosomal protein RPL6 | location=TGGT1_chrXI:3299999-3300967(+) | protein_length=322 | sequence_SO=chromosome | SO=protein_coding_gene | is_pseudo=false	4.56798e+06	182719
233_1	TGGT1_235380-t26_1-p1	10.7021	NA	65175.7	APTIATGIPR;QATPVESSAENDPIFTAK;TPFDYDLFHR;WGVNVFGYDLSPPR	1;1;1;1	4	4	0.0892	15420;36085;25954;32627	| transcript=TGGT1_235380-t26_1 | gene=TGGT1_235380 | organism=Toxoplasma_gondii_GT1 | gene_product=hypothetical protein | transcript_product=hypothetical protein | location=TGGT1_chrX:4705213-4712437(-) | protein_length=583 | sequence_SO=chromosome | SO=protein_coding_gene | is_pseudo=false	3.85606e+06	94050.1
192_1	TGGT1_226690-t26_1-p1	11.8534	NA	113739	EPGVNSADEAEPAEK;FSTTSVNDAVTK;LELPLTAEQR;NVGNFATQVLVIALNR	1;1;1;1	4	4	0.0521	31632;24724;21423;34269	| transcript=TGGT1_226690-t26_1 | gene=TGGT1_226690 | organism=Toxoplasma_gondii_GT1 | gene_product=hypothetical protein | transcript_product=hypothetical protein | location=TGGT1_chrX:1341095-1348983(+) | protein_length=1017 | sequence_SO=chromosome | SO=protein_coding_gene | is_pseudo=false	2.34636e+06	46927.1
448_1	TGGT1_245460-t26_1-p1	12.4429	NA	23447.5	AGQEEEGSGK;LDPLLEEQFNTGR;LLGVVYNASNNELVR;NSIVAIDATPFK	1;1;1;1	4	4	0.2439	15236;31424;33382;24900	| transcript=TGGT1_245460-t26_1 | gene=TGGT1_245460 | organism=Toxoplasma_gondii_GT1 | gene_product=ribosomal protein RPS8 | transcript_product=ribosomal protein RPS8 | location=TGGT1_chrXII:2220293-2224095(-) | protein_length=205 | sequence_SO=chromosome | SO=protein_coding_gene | is_pseudo=false	7.07459e+06	544199
446_1	TGGT1_208030-t26_1-p1	10.9032	NA	62979.9	EGKPDLYDLTGGK;MQLYSSPGDR;TGVTGVTVGPR;YLGDMTGSR	1;1;1;1	4	5	0.0741	28151;28150;20864;16877;15488	| transcript=TGGT1_208030-t26_1 | gene=TGGT1_208030 | organism=Toxoplasma_gondii_GT1 | gene_product=microneme protein MIC4 | transcript_product=microneme protein MIC4 | location=TGGT1_chrIb:547335-549077(+) | protein_length=580 | sequence_SO=chromosome | SO=protein_coding_gene | is_pseudo=false	9.03713e+06	410779
254_1	TGGT1_232830-t26_1-p1	11.7201	NA	101084	AVYATLNQFQGK;FAPLYFIK;LQWVEFQNK;LVDSNTGNEVEK	1;1;1;1	4	4	0.0451	26820;15479;22169;25776	| transcript=TGGT1_232830-t26_1 | gene=TGGT1_232830 | organism=Toxoplasma_gondii_GT1 | gene_product=putative vacuolar proton translocating ATPase subunit A | transcript_product=putative vacuolar proton translocating ATPase subunit A | location=TGGT1_chrVIII:2275918-2280585(-) | protein_length=909 | sequence_SO=chromosome | SO=protein_coding_gene | is_pseudo=false	1.24246e+06	27010.1
552_1	TGGT1_248340-t26_1-p1	10.4435	NA	25981.4	LILVGDGGVGK;QIQFHR;SNYNFEKPFLWLAR;YIPTLGVEVHPLK	1;1;1;1	4	6	0.1921	16341;8847;34902;34900;34901;30014	| transcript=TGGT1_248340-t26_1 | gene=TGGT1_248340 | organism=Toxoplasma_gondii_GT1 | gene_product=GTP-binding nuclear protein ran/tc4 | transcript_product=GTP-binding nuclear protein ran/tc4 | location=TGGT1_chrXII:3749189-3752256(+) | protein_length=229 | sequence_SO=chromosome | SO=protein_coding_gene | is_pseudo=false	1.90749e+06	119218
289_1	TGGT1_312420-t26_1-p1	8.7785	NA	117811	DIVALPIFFLK;FENNMELLR;GHSTYDIDR;LPGASELLR	1;1;1;1	4	4	0.035	24909;21284;17554;14019	| transcript=TGGT1_312420-t26_1 | gene=TGGT1_312420 | organism=Toxoplasma_gondii_GT1 | gene_product=hypothetical protein | transcript_product=hypothetical protein | location=TGGT1_chrXI:2633576-2638766(-) | protein_length=1086 | sequence_SO=chromosome | SO=protein_coding_gene | is_pseudo=false	2.42438e+06	41091.2
525_1	TGGT1_293590-t26_1-p1	10.3728	NA	58357.7	AFFTDPK;AMAQGFNDDPK;LAMEDAGLSPR;YTHFAVAGAR	1;1;1;1	4	5	0.0708	9396;22228;21618;21071;18707	| transcript=TGGT1_293590-t26_1 | gene=TGGT1_293590 | organism=Toxoplasma_gondii_GT1 | gene_product=putative 3-oxoacyl-acyl-carrier protein synthase I/II | transcript_product=putative 3-oxoacyl-acyl-carrier protein synthase I/II | location=TGGT1_chrIa:424590-433347(+) | protein_length=551 | sequence_SO=chromosome | SO=protein_coding_gene | is_pseudo=false	3.09105e+06	110394
398_1	TGGT1_259630-t26_1-p1	12.8776	NA	18271.8	MMTEEAWQWHQDYYQATIR;SPAEVIEEMR;TVDEGVVEENPSLQTAQTTEMETEGLR;YAGTEVIR	1;1;1;1	4	6	0.4	40514;40462;21659;21107;42209;12477	| transcript=TGGT1_259630-t26_1 | gene=TGGT1_259630 | organism=Toxoplasma_gondii_GT1 | gene_product=hypothetical protein | transcript_product=hypothetical protein | location=TGGT1_chrVIIb:2722823-2724032(+) | protein_length=160 | sequence_SO=chromosome | SO=protein_coding_gene | is_pseudo=false	6.80204e+06	971720
376_1	TGGT1_272460-t26_1-p1	11.7082	NA	57470	IAVELAETDATER;TQSALETLR;VYVGALGTFR;YGFSETDIER	1;1;1;1	4	4	0.0814	28775;16078;18346;23041	| transcript=TGGT1_272460-t26_1 | gene=TGGT1_272460 | organism=Toxoplasma_gondii_GT1 | gene_product=hypothetical protein | transcript_product=hypothetical protein | location=TGGT1_chrVIII:3956208-3957758(-) | protein_length=516 | sequence_SO=chromosome | SO=protein_coding_gene | is_pseudo=false	1.45999e+06	66363.4
477_1	TGGT1_218240-t26_1-p1	13.5143	NA	132498	QSAWLSLWK;QSVSWLPSFLSK;SPDNLASSAK;VAAGEGTQTVEHAAGVAAASAHAFWHR	1;1;1;1	4	4	0.0464	19710;27768;15165;41317	| transcript=TGGT1_218240-t26_1 | gene=TGGT1_218240 | organism=Toxoplasma_gondii_GT1 | gene_product=hypothetical protein | transcript_product=hypothetical protein | location=TGGT1_chrXII:1592419-1596488(-) | protein_length=1249 | sequence_SO=chromosome | SO=protein_coding_gene | is_pseudo=false	542910	8482.97
236_1	TGGT1_316250-t26_1-p1	11.7465	NA	44751.8	ESLVDLGAK;LNDYEPR;LTWDPEK;VTYSHVQHQGVLDYVESR	1;1;1;1	4	5	0.1041	13232;12376;11694;38358;38356	| transcript=TGGT1_316250-t26_1 | gene=TGGT1_316250 | organism=Toxoplasma_gondii_GT1 | gene_product=hypothetical protein | transcript_product=hypothetical protein | location=TGGT1_chrXI:5154312-5155496(-) | protein_length=394 | sequence_SO=chromosome | SO=protein_coding_gene | is_pseudo=false	4.79594e+06	252418
17_3	TGGT1_360830-t26_1-p1	12.3449	NA	40492.2	EFCSSEVIIR;EMLASIDTLK;EMLASIDTLKDHR;ENSIDPTKPLAER;FASSTAPMFITGR;HMAAGENQPSFIK;LPLPANIEAASSGFESVDQVFR;NAYEAGYSHNL;SDFSGDVEELAEAAR;TDGPVIQLPNAR	0;1;1;0;1;0;0;1;0;0	4	6	0.3297	23782;19776;20305;31344;30133;30113;30134;27973;28364;29123;29532;29126;29125;39896;39895;23745;32446;32445;25064	| transcript=TGGT1_360830-t26_1 | gene=TGGT1_360830 | organism=Toxoplasma_gondii_GT1 | gene_product=nucleoside-triphosphatase | transcript_product=nucleoside-triphosphatase | location=AAQM03000066:41-1153(+) | protein_length=370 | sequence_SO=contig | SO=protein_coding_gene | is_pseudo=false	5.65791e+06	282896
411_1	TGGT1_232710-t26_1-p1	11.2836	NA	29352.4	GIFPLQNVFIR;IGDPFLK;KVQAESGEAQNTLTAETK;LMELHGEAEDVGR	1;1;1;1	4	4	0.1892	25765;8098;36088;29748	| transcript=TGGT1_232710-t26_1 | gene=TGGT1_232710 | organism=Toxoplasma_gondii_GT1 | gene_product=ribosomal protein RPS3A | transcript_product=ribosomal protein RPS3A | location=TGGT1_chrVIII:2231374-2232762(+) | protein_length=259 | sequence_SO=chromosome | SO=protein_coding_gene | is_pseudo=false	2.3334e+06	129634
443_1	TGGT1_313660-t26_1-p1	12.9212	NA	75668.7	DFGPSGLVQDAPK;TDGENSFSQTEGR;VAESVWQVLDLQR;WNELFLGR	1;1;1;1	4	4	0.0675	26506;29056;31641;16585	| transcript=TGGT1_313660-t26_1 | gene=TGGT1_313660 | organism=Toxoplasma_gondii_GT1 | gene_product=hypothetical protein | transcript_product=hypothetical protein | location=TGGT1_chrXI:3546211-3549570(+) | protein_length=696 | sequence_SO=chromosome | SO=protein_coding_gene | is_pseudo=false	1.40819e+06	38059.2
472_1	TGGT1_263700-t26_1-p1	13.5979	NA	16291.5	AATGEEGEAQGSGLGPATR;ELGISAVHVK;IEDVTPIPTDSTR;TPGPGAQSALR	1;1;1;1	4	4	0.3397	34622;17195;29479;17266	| transcript=TGGT1_263700-t26_1 | gene=TGGT1_263700 | organism=Toxoplasma_gondii_GT1 | gene_product=ribosomal protein RPS14 | transcript_product=ribosomal protein RPS14 | location=TGGT1_chrVIIb:359504-361231(+) | protein_length=156 | sequence_SO=chromosome | SO=protein_coding_gene | is_pseudo=false	7.33457e+06	916821
339_1	TGGT1_205470-t26_1-p1	11.1542	NA	93029.6	LWGNNFYNAK;STLTDSLVSK;VFSGTVATGQK;YSVSPVVR	1;1;1;1	4	4	0.0469	23354;17117;18800;12402	| transcript=TGGT1_205470-t26_1 | gene=TGGT1_205470 | organism=Toxoplasma_gondii_GT1 | gene_product=putative translation elongation factor 2 family protein | transcript_product=putative translation elongation factor 2 family protein | location=TGGT1_chrVIIa:1297616-1301283(+) | protein_length=832 | sequence_SO=chromosome | SO=protein_coding_gene | is_pseudo=false	2.40795e+06	46306.6
31_1	TGGT1_269885B-t26_1-p1	10.5354	NA	62329	AVLYMVSR;FFITSTYDPAEVADR;MPYSPFQYSSTWFHPSSNSR;NIFEEFR;QAQPDTEGKPSTVFVFR;TSSPALLPTER	1;1;0;1;1;0	4	4	0.1398	13442;34302;40104;13970;36107;21496	| transcript=TGGT1_269885B-t26_1 | gene=TGGT1_269885B | organism=Toxoplasma_gondii_GT1 | gene_product=rhoptry metalloprotease toxolysin TLN1 | transcript_product=rhoptry metalloprotease toxolysin TLN1 | location=TGGT1_chrVIII:5568343-5570523(+) | protein_length=558 | sequence_SO=chromosome | SO=protein_coding_gene | is_pseudo=false	3.92124e+06	112036
563_1	TGGT1_203990-t26_1-p1	12.114	NA	25439	AQLFSTDEGPVSESASK;EAQEDEADDIPTDR;EEPPAATGVPSAPSSPAR;LDAELEEK	1;1;1;1	4	4	0.2415	34550;32562;34178;13712	| transcript=TGGT1_203990-t26_1 | gene=TGGT1_203990 | organism=Toxoplasma_gondii_GT1 | gene_product=rhoptry protein ROP12 | transcript_product=rhoptry protein ROP12 | location=TGGT1_chrVIIa:1957210-1959051(-) | protein_length=236 | sequence_SO=chromosome | SO=protein_coding_gene | is_pseudo=false	2.4893e+06	311162
228_1	TGGT1_268850-t26_1-p1	11.0191	NA	52080.4	AAVPSGASTGIYEALELR;LMVEELDGTK;VYDLDFK;YIATLAGNPTDK	1;1;1;1	4	4	0.0989	35110;20233;12101;24556	| transcript=TGGT1_268850-t26_1 | gene=TGGT1_268850 | organism=Toxoplasma_gondii_GT1 | gene_product=enolase 2 | transcript_product=enolase 2 | location=TGGT1_chrVIII:6248823-6250901(-) | protein_length=475 | sequence_SO=chromosome | SO=protein_coding_gene | is_pseudo=false	3.94621e+06	136076
60_1	TGGT1_292130-t26_1-p1	11.8273	NA	32728.5	DQVAFLQQYGHA;LGDLSSQVGWSHGDLVAR;LQVFEGVPTMVER;MVVPSALR	1;1;1;1	4	5	0.1783	27705;36012;36011;30909;11147	| transcript=TGGT1_292130-t26_1 | gene=TGGT1_292130 | organism=Toxoplasma_gondii_GT1 | gene_product=ribosomal protein RPL13A | transcript_product=ribosomal protein RPL13A | location=TGGT1_chrIX:4373947-4376715(-) | protein_length=286 | sequence_SO=chromosome | SO=protein_coding_gene | is_pseudo=false	4.63121e+06	272424
340_1	TGGT1_226580-t26_1-p1	11.2717	NA	42712.1	EPTQTEQVSDAPSEDPER;NIDVTDTER;VPEILDNHR;YEVTGIDLGAK	1;1;1;1	4	4	0.1237	37367;17519;18712;21294	| transcript=TGGT1_226580-t26_1 | gene=TGGT1_226580 | organism=Toxoplasma_gondii_GT1 | gene_product=hypothetical protein | transcript_product=hypothetical protein | location=TGGT1_chrX:1431734-1436682(-) | protein_length=380 | sequence_SO=chromosome | SO=protein_coding_gene | is_pseudo=false	1.08555e+06	40205.6
3_1	TGGT1_210370-t26_1-p1	13.4238	NA	52447.7	EVTEEFFER;FDDVAYELLLLHR;RFDDVAYELLLLHR;VSLTEQVHK	1;1;1;1	4	5	0.0668	21954;32572;32571;34635;16788	| transcript=TGGT1_210370-t26_1 | gene=TGGT1_210370 | organism=Toxoplasma_gondii_GT1 | gene_product=hypothetical protein | transcript_product=hypothetical protein | location=TGGT1_chrIX:4634440-4635879(-) | protein_length=479 | sequence_SO=chromosome | SO=protein_coding_gene | is_pseudo=false	875944	35037.7
360_1	TGGT1_217740-t26_1-p1	11.6081	NA	38985.9	DVAALAAFLASDQAGYITGK;HAMAQIPANR;NITVNAIAPGFIR;VALVTGASR	1;1;1;1	4	4	0.1383	36990;19313;27980;11196	| transcript=TGGT1_217740-t26_1 | gene=TGGT1_217740 | organism=Toxoplasma_gondii_GT1 | gene_product=3-ketoacyl-(acyl-carrier-protein) reductase | transcript_product=3-ketoacyl-(acyl-carrier-protein) reductase | location=TGGT1_chrXII:2024723-2028460(+) | protein_length=376 | sequence_SO=chromosome | SO=protein_coding_gene | is_pseudo=false	620303	32647.5
261_1	TGGT1_311430-t26_1-p1	9.66859	NA	31911.7	ADSLVTR;DHAVVIGQYR;LEVAEESGEK;QNIVPIVEDAR	1;1;1;1	4	4	0.1254	7134;21015;18623;24203	| transcript=TGGT1_311430-t26_1 | gene=TGGT1_311430 | organism=Toxoplasma_gondii_GT1 | gene_product=fibrillarin | transcript_product=fibrillarin | location=TGGT1_chrXI:2031325-2032910(-) | protein_length=303 | sequence_SO=chromosome | SO=protein_coding_gene | is_pseudo=false	1.86773e+06	103763
364_1	TGGT1_295360-t26_1-p1	10.8093	NA	29531.3	HSWGANELPAGQQGSPLAER;SFVFSEEK;TIVDEIQDR;VAMANLPPR	1;1;1;1	4	4	0.1716	38267;14566;18565;15020	| transcript=TGGT1_295360-t26_1 | gene=TGGT1_295360 | organism=Toxoplasma_gondii_GT1 | gene_product=hypothetical protein | transcript_product=hypothetical protein | location=TGGT1_chrIa:1791407-1792949(+) | protein_length=268 | sequence_SO=chromosome | SO=protein_coding_gene | is_pseudo=false	2.43101e+06	151938
512_1	TGGT1_261950-t26_1-p1	14.5932	NA	59879.1	FTQAGSEVSALLGR;VALTALSVAEYFR;VVDLLAPYAK;VVDTGAPIQVPVGVETLGR	1;1;1;1	4	4	0.1	29278;29385;18578;36108	| transcript=TGGT1_261950-t26_1 | gene=TGGT1_261950 | organism=Toxoplasma_gondii_GT1 | gene_product=ATP synthase beta subunit ATP-B | transcript_product=ATP synthase beta subunit ATP-B | location=TGGT1_chrVIIb:1457013-1460114(-) | protein_length=560 | sequence_SO=chromosome | SO=protein_coding_gene | is_pseudo=false	5.35099e+06	167218
327_1	TGGT1_242330-t26_1-p1	8.56964	NA	21599.3	ESSNAYAIK;HAFEIIHLMTDK;QAVDVSPLR	1;1;1	3	3	0.1562	14953;29734;15024	| transcript=TGGT1_242330-t26_1 | gene=TGGT1_242330 | organism=Toxoplasma_gondii_GT1 | gene_product=ribosomal protein RPS5 | transcript_product=ribosomal protein RPS5 | location=TGGT1_chrVI:1882939-1884008(-) | protein_length=192 | sequence_SO=chromosome | SO=protein_coding_gene | is_pseudo=false	3.37105e+06	280921
497_1	TGGT1_304670-t26_1-p1	7.19456	NA	38271.1	ALLDELR;LEGNQITTLK;LPLDYVHTR	1;1;1	3	4	0.0769	9558;19626;19497;19496	| transcript=TGGT1_304670-t26_1 | gene=TGGT1_304670 | organism=Toxoplasma_gondii_GT1 | gene_product=leucine rich repeat-containing protein | transcript_product=leucine rich repeat-containing protein | location=TGGT1_chrVIIa:590918-593626(-) | protein_length=338 | sequence_SO=chromosome | SO=protein_coding_gene | is_pseudo=false	1.61772e+06	70335.5
248_1	TGGT1_239100-t26_1-p1	7.23871	NA	22573.4	AFVVFVPHAVYQK;HVVLVAQR;TMLPLDFK	1;1;1	3	3	0.148	30912;12929;14321	| transcript=TGGT1_239100-t26_1 | gene=TGGT1_239100 | organism=Toxoplasma_gondii_GT1 | gene_product=ribosomal protein RPS7 | transcript_product=ribosomal protein RPS7 | location=TGGT1_chrVI:457170-458270(+) | protein_length=196 | sequence_SO=chromosome | SO=protein_coding_gene | is_pseudo=false	2.47524e+06	190403
26_1	TGGT1_312050-t26_1-p1	9.42955	NA	24194.3	GAAGALLVYDITR;LQIWDTAGQESFR;YIIIGDTGVGK	1;1;1	3	3	0.1729	26242;31770;20277	| transcript=TGGT1_312050-t26_1 | gene=TGGT1_312050 | organism=Toxoplasma_gondii_GT1 | gene_product=putative small GTPase Rab2 | transcript_product=putative small GTPase Rab2 | location=TGGT1_chrXI:2359586-2364079(+) | protein_length=214 | sequence_SO=chromosome | SO=protein_coding_gene | is_pseudo=false	4.24234e+06	235686
179_1	TGGT1_228470-t26_1-p1	8.30497	NA	24310.4	VLNSYWVGQDAVYK;YLEELWK;YYEVILVDPAHNAIR	1;1;1	3	4	0.1756	33126;14898;34775;34773	| transcript=TGGT1_228470-t26_1 | gene=TGGT1_228470 | organism=Toxoplasma_gondii_GT1 | gene_product=ribosomal protein RPL15 | transcript_product=ribosomal protein RPL15 | location=TGGT1_chrX:205832-208062(+) | protein_length=205 | sequence_SO=chromosome | SO=protein_coding_gene | is_pseudo=false	2.26441e+06	174185
537_1	TGGT1_234450-t26_1-p1	9.29324	NA	26571.7	GYIGDFEIVDDHR;IVIELLGR;QFGHLVLTTAYGIMDHEEAR	1;1;1	3	4	0.1775	31502;31503;12614;39621	| transcript=TGGT1_234450-t26_1 | gene=TGGT1_234450 | organism=Toxoplasma_gondii_GT1 | gene_product=ribosomal protein RPS15A | transcript_product=ribosomal protein RPS15A | location=TGGT1_chrX:4292801-4294683(+) | protein_length=231 | sequence_SO=chromosome | SO=protein_coding_gene | is_pseudo=false	1.26123e+06	78827.1
20_1	TGGT1_287500-t26_1-p1	8.25315	NA	59325	FGEAFEMIPR;SFTGIDEVTAK;YGLSGLLK	1;1;1	3	3	0.0522	22328;21356;10367	| transcript=TGGT1_287500-t26_1 | gene=TGGT1_287500 | organism=Toxoplasma_gondii_GT1 | gene_product=putative T complex chaperonin | transcript_product=putative T complex chaperonin | location=TGGT1_chrV:438209-443517(-) | protein_length=556 | sequence_SO=chromosome | SO=protein_coding_gene | is_pseudo=false	6.66482e+06	175390
118_1	TGGT1_200360-t26_1-p1	8.94504	NA	20232.6	DLFVGLPK;LASLVLATFGSVR;QHEGEVTDLEYDQR	1;1;1	3	4	0.1882	11716;26637;34142;34141	| transcript=TGGT1_200360-t26_1 | gene=TGGT1_200360 | organism=Toxoplasma_gondii_GT1 | gene_product=hypothetical protein | transcript_product=hypothetical protein | location=TGGT1_chrVIII:6800991-6801551(+) | protein_length=186 | sequence_SO=chromosome | SO=protein_coding_gene | is_pseudo=false	7.89662e+06	789662
29_1	TGGT1_289690-t26_1-p1	9.00012	NA	53305	LGINGFGR;LTGMAFR;LVSWYDNEWGYSNR;YDSVHGHYPGEVSHK	1;0;1;1	3	3	0.09	9754;8294;34937;34053	| transcript=TGGT1_289690-t26_1 | gene=TGGT1_289690 | organism=Toxoplasma_gondii_GT1 | gene_product=glyceraldehyde-3-phosphate dehydrogenase GAPDH1 | transcript_product=glyceraldehyde-3-phosphate dehydrogenase GAPDH1 | location=TGGT1_chrIX:3189155-3191218(-) | protein_length=489 | sequence_SO=chromosome | SO=protein_coding_gene | is_pseudo=false	691182	23039.4
70_2	TGGT1_266960-t26_1-p1	10.6578	NA	50041	AGPFGQLFRPDNFVFGQTGAGNNWAK;AILMDLEPGTMDSVR;ALSVPELTQQMFDAK;EVDEQMLNVQNK;FPGQLNSDLR;GHYTEGAELIDSVLDVVR;IMETFSVFPSPK;INVFYNEATGGR;KLAVNLIPFPR;LAVNLIPFPR;LHFFLIGFAPLTSR;MSVTFVGNSTAIQEMFK;MSVTFVGNSTAIQEMFKR;NSSYFVEWIPNNMK;VSDQFTAMFR;YLTASAMFR	0;0;1;0;0;0;0;0;0;0;0;0;0;0;1;1	3	5	0.4365	41745;41740;41739;41743;33186;33408;33607;33405;33812;33583;29914;29549;20632;20631;20658;20629;36847;36848;36849;27862;26841;26881;24679;24678;20443;20405;20406;20404;20403;32812;36098;37715;34275;34445;34264;34274;34263;23074;22506;17416	| transcript=TGGT1_266960-t26_1 | gene=TGGT1_266960 | organism=Toxoplasma_gondii_GT1 | gene_product=beta-tubulin | transcript_product=beta-tubulin | location=TGGT1_chrIX:705551-707606(-) | protein_length=449 | sequence_SO=chromosome | SO=protein_coding_gene | is_pseudo=false	6.1175e+06	291309
341_1	TGGT1_218280-t26_1-p1	8.72258	NA	50480.4	MNSDGFLQAR;SMYEVSFDK;VGWQYLFR	1;1;1	3	3	0.0579	20360;19186;17770	| transcript=TGGT1_218280-t26_1 | gene=TGGT1_218280 | organism=Toxoplasma_gondii_GT1 | gene_product=putative eukaryotic porin | transcript_product=putative eukaryotic porin | location=TGGT1_chrXII:1568398-1573590(+) | protein_length=466 | sequence_SO=chromosome | SO=protein_coding_gene | is_pseudo=false	1.58659e+06	79329.4
176_1	TGGT1_248390-t26_1-p1	9.47438	NA	16298.9	ANGETVTIGIHPSK;FSSQVSSSR;WVIHIER	1;1;1	3	3	0.2128	28975;15008;13931	| transcript=TGGT1_248390-t26_1 | gene=TGGT1_248390 | organism=Toxoplasma_gondii_GT1 | gene_product=ribosomal protein RPL26 | transcript_product=ribosomal protein RPL26 | location=TGGT1_chrXII:3763041-3764059(-) | protein_length=141 | sequence_SO=chromosome | SO=protein_coding_gene | is_pseudo=false	1.95552e+06	244440
409_1	TGGT1_290950-t26_1-p1	9.3768	NA	194354	FGLFGEAADTLLK;LEADYAGLLR;WVAPTLLALVTDR	1;1;1	3	3	0.0208	27841;19780;29738	| transcript=TGGT1_290950-t26_1 | gene=TGGT1_290950 | organism=Toxoplasma_gondii_GT1 | gene_product=putative clathrin heavy chain | transcript_product=putative clathrin heavy chain | location=TGGT1_chrIX:3770246-3782423(-) | protein_length=1731 | sequence_SO=chromosome | SO=protein_coding_gene | is_pseudo=false	1.41983e+06	14637.4
151_1	TGGT1_262400-t26_1-p1	7.3516	NA	155746	LTSFTWGLVQR;SDYVWPWVK;SESPTGILGR	1;1;1	3	3	0.0213	25884;21748;16007	| transcript=TGGT1_262400-t26_1 | gene=TGGT1_262400 | organism=Toxoplasma_gondii_GT1 | gene_product=lipase | transcript_product=lipase | location=TGGT1_chrVIIb:1267118-1275076(-) | protein_length=1409 | sequence_SO=chromosome | SO=protein_coding_gene | is_pseudo=false	906884	13535.6
299_1	TGGT1_202940-t26_1-p1	7.4731	NA	42961.1	AQANGAEVPASAR;TLGTLLFR;TLSPHPSLSPFPAR	1;1;1	3	4	0.0904	23858;12896;30958;30959	| transcript=TGGT1_202940-t26_1 | gene=TGGT1_202940 | organism=Toxoplasma_gondii_GT1 | gene_product=hypothetical protein | transcript_product=hypothetical protein | location=TGGT1_chrVIIa:2836028-2837191(-) | protein_length=387 | sequence_SO=chromosome | SO=protein_coding_gene | is_pseudo=false	1.80537e+06	95019.6
293_1	TGGT1_258390-t26_1-p1	8.88991	NA	44590.5	ISLLEALVGFER;LNVSLEQLYK;SFIHLDNTPVR	1;1;1	3	4	0.0831	27027;22747;25593;25592	| transcript=TGGT1_258390-t26_1 | gene=TGGT1_258390 | organism=Toxoplasma_gondii_GT1 | gene_product=putative DnaJ protein | transcript_product=putative DnaJ protein | location=TGGT1_chrVIIb:3406355-3407941(-) | protein_length=397 | sequence_SO=chromosome | SO=protein_coding_gene | is_pseudo=false	406558	17676.4
429_1	TGGT1_294890-t26_1-p1	6.88494	NA	68894.3	AVTHAYFSAPIVQLHALEAK;GTLFAIAR;LALAAQLQSLR	1;1;1	3	3	0.0619	38765;10298;21912	| transcript=TGGT1_294890-t26_1 | gene=TGGT1_294890 | organism=Toxoplasma_gondii_GT1 | gene_product=hypothetical protein | transcript_product=hypothetical protein | location=TGGT1_chrIa:1232009-1234201(+) | protein_length=630 | sequence_SO=chromosome | SO=protein_coding_gene | is_pseudo=false	174411	4713.8
361_1	TGGT1_266060-t26_1-p1	6.94956	NA	31491.9	DPEEFER;LLIVTDPR;STSEGIHLINLAK	1;1;1	3	3	0.0976	12900;13060;27907	| transcript=TGGT1_266060-t26_1 | gene=TGGT1_266060 | organism=Toxoplasma_gondii_GT1 | gene_product=ribosomal protein RPSA | transcript_product=ribosomal protein RPSA | location=TGGT1_chrIX:1148543-1150882(-) | protein_length=287 | sequence_SO=chromosome | SO=protein_coding_gene | is_pseudo=false	1.22526e+06	76579
130_1	TGGT1_236950-t26_1-p1	9.48137	NA	12480.9	INVPYYVAPTYESYVPPGGTVITHMPPQIK;MNVLAYGTAEQR;SVMDTVEQMQHHQAAIAANR	1;1;1	3	4	0.5536	42590;27152;39339;39340	| transcript=TGGT1_236950-t26_1 | gene=TGGT1_236950 | organism=Toxoplasma_gondii_GT1 | gene_product=hypothetical protein | transcript_product=hypothetical protein | location=TGGT1_chrX:5495249-5496238(-) | protein_length=112 | sequence_SO=chromosome | SO=protein_coding_gene | is_pseudo=false	1.96227e+06	490569
114_1	TGGT1_278780-t26_1-p1	7.09758	NA	45814.3	LELLVGDVPVDR;SGDTLYLYTLR;VTLYPSEVSADEK	1;1;1	3	3	0.0831	26380;25688;29317	| transcript=TGGT1_278780-t26_1 | gene=TGGT1_278780 | organism=Toxoplasma_gondii_GT1 | gene_product=hypothetical protein | transcript_product=hypothetical protein | location=TGGT1_chrXII:5793913-5797545(+) | protein_length=433 | sequence_SO=chromosome | SO=protein_coding_gene | is_pseudo=false	923879	54345.8
494_1	TGGT1_249250-t26_1-p1	7.2181	NA	12839.1	DTQFYLGK;GIVLGYK;VAYVYK	1;1;1	3	3	0.1875	14536;6714;6461	| transcript=TGGT1_249250-t26_1 | gene=TGGT1_249250 | organism=Toxoplasma_gondii_GT1 | gene_product=ribosomal protein RPL35A | transcript_product=ribosomal protein RPL35A | location=TGGT1_chrXII:4329155-4330881(+) | protein_length=112 | sequence_SO=chromosome | SO=protein_coding_gene | is_pseudo=false	2.01221e+06	287459
73_1	TGGT1_300000-t26_1-p1	6.99351	NA	21156.7	HFGAAPGTPGSK;LYQFLAR;SQNPYLR	1;1;1	3	3	0.139	19947;12549;11319	| transcript=TGGT1_300000-t26_1 | gene=TGGT1_300000 | organism=Toxoplasma_gondii_GT1 | gene_product=ribosomal protein RPL18 | transcript_product=ribosomal protein RPL18 | location=TGGT1_chrXII:251803-254851(+) | protein_length=187 | sequence_SO=chromosome | SO=protein_coding_gene | is_pseudo=false	5.67351e+06	472793
297_1	TGGT1_262670-t26_1-p1	8.42927	NA	21316.6	DISQNGAVSQLYAEMAGR;ISQYQVVGR;KQPTEAEPNPSLFR	1;1;1	3	4	0.224	36149;17079;32741;32740	| transcript=TGGT1_262670-t26_1 | gene=TGGT1_262670 | organism=Toxoplasma_gondii_GT1 | gene_product=ribosomal protein RPL18A | transcript_product=ribosomal protein RPL18A | location=TGGT1_chrVIIb:1067095-1069205(+) | protein_length=183 | sequence_SO=chromosome | SO=protein_coding_gene | is_pseudo=false	3.62591e+06	241727
291_1	TGGT1_243960-t26_1-p1	7.94235	NA	84130.1	DGGMLILVAGR;FNEGQAVEIR;GEGAFEDEGR	1;1;1	3	3	0.0389	19066;21183;17682	| transcript=TGGT1_243960-t26_1 | gene=TGGT1_243960 | organism=Toxoplasma_gondii_GT1 | gene_product=nuclear transport factor 2 (ntf2) domain-containing protein | transcript_product=nuclear transport factor 2 (ntf2) domain-containing protein | location=TGGT1_chrVI:2828443-2833407(-) | protein_length=797 | sequence_SO=chromosome | SO=protein_coding_gene | is_pseudo=false	1.2442e+06	31104.9
137_1	TGGT1_320030-t26_1-p1	7.40114	NA	81664.6	APFQSGLPVYQTR;ASVAPGPPHMQR;SGYQTVSIGR	1;1;1	3	3	0.0465	29944;24035;17737	| transcript=TGGT1_320030-t26_1 | gene=TGGT1_320030 | organism=Toxoplasma_gondii_GT1 | gene_product=hypothetical protein | transcript_product=hypothetical protein | location=TGGT1_chrIV:512303-514561(+) | protein_length=752 | sequence_SO=chromosome | SO=protein_coding_gene | is_pseudo=false	9.31584e+06	251780
276_1	TGGT1_221380-t26_1-p1	8.30497	NA	27241.7	AVTLAEVLK;DKEPIGSNEIR;DPGYQAPIDESLVK	1;1;1	3	3	0.1377	13616;24344;31423	| transcript=TGGT1_221380-t26_1 | gene=TGGT1_221380 | organism=Toxoplasma_gondii_GT1 | gene_product=alba 1 | transcript_product=alba 1 | location=TGGT1_chrII:281451-282798(-) | protein_length=247 | sequence_SO=chromosome | SO=protein_coding_gene | is_pseudo=false	1.67551e+06	111701
301_1	TGGT1_309560-t26_1-p1	7.44274	NA	29256.9	SENSIATGVGPTPVGR;TAQEEIDER;VPSYYDPEIGGAAR	1;1;1	3	3	0.1472	31621;18620;30688	| transcript=TGGT1_309560-t26_1 | gene=TGGT1_309560 | organism=Toxoplasma_gondii_GT1 | gene_product=nmda receptor glutamate-binding chain | transcript_product=nmda receptor glutamate-binding chain | location=TGGT1_chrXI:687810-689596(+) | protein_length=265 | sequence_SO=chromosome | SO=protein_coding_gene | is_pseudo=false	942317	94231.7
457_1	TGGT1_263300-t26_1-p1	8.02721	NA	31332	AGEFTLSLK;AWDLEYK;YAVGASYTGVASK	1;1;1	3	3	0.1	14359;12989;24848	| transcript=TGGT1_263300-t26_1 | gene=TGGT1_263300 | organism=Toxoplasma_gondii_GT1 | gene_product=eukaryotic porin protein | transcript_product=eukaryotic porin protein | location=TGGT1_chrVIIb:618828-622551(-) | protein_length=290 | sequence_SO=chromosome | SO=protein_coding_gene | is_pseudo=false	2.08541e+06	99305
272_1	TGGT1_223920-t26_1-p1	8.40253	NA	222889	ANIIAFVEALR;ATLLVAYPASIR;IWGSLGEFSSGTR	1;1;1	3	3	0.0184	23066;24878;28233	| transcript=TGGT1_223920-t26_1 | gene=TGGT1_223920 | organism=Toxoplasma_gondii_GT1 | gene_product=rhoptry neck protein RON3 | transcript_product=rhoptry neck protein RON3 | location=TGGT1_chrX:3357300-3367973(+) | protein_length=1958 | sequence_SO=chromosome | SO=protein_coding_gene | is_pseudo=false	639761	5243.95
298_1	TGGT1_291630-t26_1-p1	8.10984	NA	25652.9	IQELYQESFR;LAVVLGQLK;QGGLPTDPAQFR	1;1;1	3	3	0.1319	26015;13507;25236	| transcript=TGGT1_291630-t26_1 | gene=TGGT1_291630 | organism=Toxoplasma_gondii_GT1 | gene_product=hypothetical protein | transcript_product=hypothetical protein | location=TGGT1_chrIX:4111452-4112159(-) | protein_length=235 | sequence_SO=chromosome | SO=protein_coding_gene | is_pseudo=false	1.93724e+06	107625
420_1	TGGT1_210690-t26_1-p1	10.7413	NA	28938.3	GSIVGPDLAVLNLVLVK;LNLANPQAGMQK;MGAEVAGDSIGDEFK	1;1;1	3	4	0.1719	33982;33983;25663;31276	| transcript=TGGT1_210690-t26_1 | gene=TGGT1_210690 | organism=Toxoplasma_gondii_GT1 | gene_product=ribosomal protein RPS6 | transcript_product=ribosomal protein RPS6 | location=TGGT1_chrIV:2087216-2087986(+) | protein_length=256 | sequence_SO=chromosome | SO=protein_coding_gene | is_pseudo=false	3.17694e+06	264745
183_1	TGGT1_284560-t26_1-p1	7.55317	NA	21410.3	DEIALTGTDVELVSR;HLPVDIQK;NMFTGVMK	1;1;1	3	3	0.1632	32795;13822;13071	| transcript=TGGT1_284560-t26_1 | gene=TGGT1_284560 | organism=Toxoplasma_gondii_GT1 | gene_product=ribosomal protein RPL9 | transcript_product=ribosomal protein RPL9 | location=TGGT1_chrV:2561959-2564374(+) | protein_length=190 | sequence_SO=chromosome | SO=protein_coding_gene | is_pseudo=false	3.18315e+06	265262
187_1	TGGT1_238250-t26_1-p1	9.18752	NA	11400.6	EELQNVVSAQR;QVAGFAPYER;REELQNVVSAQR	1;1;1	3	4	0.2178	24820;20330;19769;29106	| transcript=TGGT1_238250-t26_1 | gene=TGGT1_238250 | organism=Toxoplasma_gondii_GT1 | gene_product=ribosomal protein RPL36 | transcript_product=ribosomal protein RPL36 | location=TGGT1_chrVI:154936-156110(+) | protein_length=101 | sequence_SO=chromosome | SO=protein_coding_gene | is_pseudo=false	3.72706e+06	532437
520_1	TGGT1_271050-t26_1-p1	8.47908	NA	18968.7	KLTTVLPGAVLTAK;LTTVLPGAVLTAK;NNDGSSAPTPK	1;1;1	3	3	0.1344	28630;25156;18544	| transcript=TGGT1_271050-t26_1 | gene=TGGT1_271050 | organism=Toxoplasma_gondii_GT1 | gene_product=SAG-related sequence SRS34A | transcript_product=SAG-related sequence SRS34A | location=TGGT1_chrVIII:4754604-4755164(+) | protein_length=186 | sequence_SO=chromosome | SO=protein_coding_gene | is_pseudo=false	5.15413e+06	396471
218_1	TGGT1_270250-t26_1-p1	8.79889	NA	20136.9	ASDGSYSEVGNVNVEEVIDTMK;DDIGFLTGER;VERPTGNPDLLK	1;1;1	3	3	0.2316	39876;19831;26798	| transcript=TGGT1_270250-t26_1 | gene=TGGT1_270250 | organism=Toxoplasma_gondii_GT1 | gene_product=dense granule protein GRA1 | transcript_product=dense granule protein GRA1 | location=TGGT1_chrVIII:5308049-5308756(-) | protein_length=190 | sequence_SO=chromosome | SO=protein_coding_gene | is_pseudo=false	1.873e+06	374600
190_1	TGGT1_231180-t26_1-p1	8.71801	NA	53724.9	QFFAVLAETAGIVHR;SALLFLSGTDVR;SGGAPSQGVQGLK	1;1;1	3	3	0.0806	33353;25013;21967	| transcript=TGGT1_231180-t26_1 | gene=TGGT1_231180 | organism=Toxoplasma_gondii_GT1 | gene_product=hypothetical protein | transcript_product=hypothetical protein | location=TGGT1_chrVIII:1297457-1298947(+) | protein_length=496 | sequence_SO=chromosome | SO=protein_coding_gene | is_pseudo=false	420079	13550.9
123_1	TGGT1_249270-t26_1-p1	8.78001	NA	59842.6	ALAPTWEEVATALK;DAASLIEFAVMHAGK;FAPEFEK	1;1;1	3	4	0.0658	30790;30791;31944;10944	| transcript=TGGT1_249270-t26_1 | gene=TGGT1_249270 | organism=Toxoplasma_gondii_GT1 | gene_product=putative protein disulfide isomerase-related protein (provisional) | transcript_product=putative protein disulfide isomerase-related protein (provisional) | location=TGGT1_chrXII:4348987-4354246(+) | protein_length=547 | sequence_SO=chromosome | SO=protein_coding_gene | is_pseudo=false	707110	22097.2
556_1	TGGT1_304710-t26_1-p1	9.48137	NA	90049.5	FFDEVAQDTGK;LSVLSAITSTQQR;SQEGAQFER	1;1;1	3	3	0.0405	24293;28429;17141	| transcript=TGGT1_304710-t26_1 | gene=TGGT1_304710 | organism=Toxoplasma_gondii_GT1 | gene_product=putative eukaryotic peptide chain release factor | transcript_product=putative eukaryotic peptide chain release factor | location=TGGT1_chrVIIa:615815-622350(-) | protein_length=814 | sequence_SO=chromosome | SO=protein_coding_gene | is_pseudo=false	3.59577e+06	79906
353_1	TGGT1_237230-t26_1-p1	10.6578	NA	23891.6	ASDDTAADALETNDSSDNYGPRPPK;ESLVGFETGK;RPQQVGGGSDYGLHDGYPVR	1;1;1	3	4	0.2582	40916;17700;38718;38717	| transcript=TGGT1_237230-t26_1 | gene=TGGT1_237230 | organism=Toxoplasma_gondii_GT1 | gene_product=hypothetical protein | transcript_product=hypothetical protein | location=TGGT1_chrX:5688823-5690440(-) | protein_length=213 | sequence_SO=chromosome | SO=protein_coding_gene | is_pseudo=false	2.16977e+06	166906
466_1	TGGT1_263040-t26_1-p1	9.24676	NA	23986.1	AFEPLLLLGK;VQTFGR;VSGGGYVAQIYAIR	1;1;1	3	3	0.1422	19032;5295;29720	| transcript=TGGT1_263040-t26_1 | gene=TGGT1_263040 | organism=Toxoplasma_gondii_GT1 | gene_product=ribosomal protein RPS16 | transcript_product=ribosomal protein RPS16 | location=TGGT1_chrVIIb:830975-832663(+) | protein_length=211 | sequence_SO=chromosome | SO=protein_coding_gene | is_pseudo=false	2.27325e+06	142078
100_1	TGGT1_291960-t26_1-p1	8.40253	NA	57868.4	EQPLGPPSGIPR;IFPLPGGFEGEQK;LSLENFLLR	1;1;1	3	3	0.0648	24048;28805;19172	| transcript=TGGT1_291960-t26_1 | gene=TGGT1_291960 | organism=Toxoplasma_gondii_GT1 | gene_product=rhoptry kinase family protein ROP40 (incomplete catalytic triad) | transcript_product=rhoptry kinase family protein ROP40 (incomplete catalytic triad) | location=TGGT1_chrIX:4241532-4244563(+) | protein_length=525 | sequence_SO=chromosome | SO=protein_coding_gene | is_pseudo=false	2.39777e+06	85634.6
479_1	TGGT1_308970-t26_1-p1	9.339	NA	38188.8	GHVPIPWATATFR;VYTSSSAIMQIHK;YSPTTVHFLLVPEIAR	1;1;1	3	4	0.1228	29699;29981;35488;35489	| transcript=TGGT1_308970-t26_1 | gene=TGGT1_308970 | organism=Toxoplasma_gondii_GT1 | gene_product=hypothetical protein | transcript_product=hypothetical protein | location=TGGT1_chrXI:373848-374876(+) | protein_length=342 | sequence_SO=chromosome | SO=protein_coding_gene | is_pseudo=false	1.26773e+06	84515.5
285_1	TGGT1_282055-t26_1-p1	7.6274	NA	51857.2	AFGSFDFK;HLYIEEGR;YTATVPGFTPPSGDQR	1;1;1	3	3	0.0669	12799;16005;33811	| transcript=TGGT1_282055-t26_1 | gene=TGGT1_282055 | organism=Toxoplasma_gondii_GT1 | gene_product=protein phosphatase PP2C-hn | transcript_product=protein phosphatase PP2C-hn | location=TGGT1_chrVIIa:4262456-4267234(-) | protein_length=478 | sequence_SO=chromosome | SO=protein_coding_gene | is_pseudo=false	983792	33923.8
215_1	TGGT1_305520-t26_1-p1	8.0259	NA	29317.4	ILGFAGIK;LSLVPVR;SPYQEWSDYLAR	1;1;1	3	3	0.1004	9165;7873;31085	| transcript=TGGT1_305520-t26_1 | gene=TGGT1_305520 | organism=Toxoplasma_gondii_GT1 | gene_product=ribosomal protein RPS2 | transcript_product=ribosomal protein RPS2 | location=TGGT1_chrIX:5229307-5231745(+) | protein_length=269 | sequence_SO=chromosome | SO=protein_coding_gene | is_pseudo=false	4.56214e+06	253452
415_1	TGGT1_227360-t26_1-p1	8.15524	NA	44028.2	AGMTHVVR;MFETAVPVK;NATTESDLTEK	1;1;1	3	3	0.072	11073;16161;22799	| transcript=TGGT1_227360-t26_1 | gene=TGGT1_227360 | organism=Toxoplasma_gondii_GT1 | gene_product=ribosomal protein RPL3 | transcript_product=ribosomal protein RPL3 | location=TGGT1_chrX:901297-903989(-) | protein_length=389 | sequence_SO=chromosome | SO=protein_coding_gene | is_pseudo=false	3.28958e+06	126522
120_1	TGGT1_237015-t26_1-p1	9.47438	NA	29340.7	AEGTEEEDADTAAR;FSVMSWQSSERPPR;VPGLQVWDRPPEYTDGGAPGSG	1;1;1	3	3	0.1894	29963;33810;39451	| transcript=TGGT1_237015-t26_1 | gene=TGGT1_237015 | organism=Toxoplasma_gondii_GT1 | gene_product=hypothetical protein | transcript_product=hypothetical protein | location=TGGT1_chrX:5566838-5567632(-) | protein_length=264 | sequence_SO=chromosome | SO=protein_coding_gene | is_pseudo=false	3.37587e+06	259683
486_1	TGGT1_224350A-t26_1-p1	7.17899	NA	134327	EGLTVFR;IEDVVFLR;LTWALESVLK	1;1;1	3	3	0.0205	9257;15218;21092	| transcript=TGGT1_224350A-t26_1 | gene=TGGT1_224350A | organism=Toxoplasma_gondii_GT1 | gene_product=putative aminopeptidase N | transcript_product=putative aminopeptidase N | location=TGGT1_chrX:2967893-2975546(-) | protein_length=1219 | sequence_SO=chromosome | SO=protein_coding_gene | is_pseudo=false	1.53331e+06	21295.9
417_1	TGGT1_232000-t26_1-p1	8.31197	NA	69370.9	DMVLQAADITR;KPTEVASTVLQGK;SIFGTFVPGSAR	1;1;1	3	3	0.0565	23556;27295;23761	| transcript=TGGT1_232000-t26_1 | gene=TGGT1_232000 | organism=Toxoplasma_gondii_GT1 | gene_product=hypothetical protein | transcript_product=hypothetical protein | location=TGGT1_chrVIII:1738722-1741055(+) | protein_length=637 | sequence_SO=chromosome | SO=protein_coding_gene | is_pseudo=false	1.66354e+06	47529.8
509_1	TGGT1_309820-t26_1-p1	7.70116	NA	20186.7	AEDILEK;KAEDILEK;WFQQTYDGIVLNH	1;1;1	3	3	0.12	9111;13683;32833	| transcript=TGGT1_309820-t26_1 | gene=TGGT1_309820 | organism=Toxoplasma_gondii_GT1 | gene_product=ribosomal protein RPL11 | transcript_product=ribosomal protein RPL11 | location=TGGT1_chrXI:792484-794108(+) | protein_length=175 | sequence_SO=chromosome | SO=protein_coding_gene | is_pseudo=false	4.23249e+06	470276
392_1	TGGT1_259010-t26_1-p1	9.48837	NA	44922.3	LSAADSLEDLR;QALYPSFGYLYPEGTDGLR;SAFLTEEDYK	1;1;1	3	3	0.101	22101;38607;22532	| transcript=TGGT1_259010-t26_1 | gene=TGGT1_259010 | organism=Toxoplasma_gondii_GT1 | gene_product=putative vacuolar ATP synthase subunit d | transcript_product=putative vacuolar ATP synthase subunit d | location=TGGT1_chrVIIb:2988734-2994961(-) | protein_length=396 | sequence_SO=chromosome | SO=protein_coding_gene | is_pseudo=false	1.99993e+06	90905.7
503_1	TGGT1_233450-t26_1-p1	9.08742	NA	44215.7	GAQNDWLNGEDLSR;TSLIEHR;YVDVLPR	1;1;1	3	3	0.0667	32138;10538;10760	| transcript=TGGT1_233450-t26_1 | gene=TGGT1_233450 | organism=Toxoplasma_gondii_GT1 | gene_product=SAG-related sequence SRS29A | transcript_product=SAG-related sequence SRS29A | location=TGGT1_chrVIII:2656903-2658165(+) | protein_length=420 | sequence_SO=chromosome | SO=protein_coding_gene | is_pseudo=false	1.45502e+06	66137.4
262_1	TGGT1_244380-t26_1-p1	8.05364	NA	79507.7	APTWFLEPSDTPDTVIIR;AQLIDLIVK;LLAEPFVWK	1;1;1	3	3	0.0523	37864;15892;19097	| transcript=TGGT1_244380-t26_1 | gene=TGGT1_244380 | organism=Toxoplasma_gondii_GT1 | gene_product=cactin | transcript_product=cactin | location=TGGT1_chrVI:3137734-3142670(-) | protein_length=688 | sequence_SO=chromosome | SO=protein_coding_gene | is_pseudo=false	0	0
501_1	TGGT1_276130-t26_1-p1	8.0259	NA	82962.8	FTLFPDFR;GETLVESVSPVFR;GSALGSESGNPR	1;1;1	3	3	0.0438	16835;28833;20114	| transcript=TGGT1_276130-t26_1 | gene=TGGT1_276130 | organism=Toxoplasma_gondii_GT1 | gene_product=cathepsin CPC2 | transcript_product=cathepsin CPC2 | location=TGGT1_chrIII:114076-122551(-) | protein_length=753 | sequence_SO=chromosome | SO=protein_coding_gene | is_pseudo=false	1.65648e+06	39440.1
85_1	TGGT1_215220-t26_1-p1	10.7413	NA	55078.8	ENVSVASQGDDAR;QEDGSFNLQSIQR;TEEITEGAEAR	1;1;1	3	3	0.0737	27037;31203;22655	| transcript=TGGT1_215220-t26_1 | gene=TGGT1_215220 | organism=Toxoplasma_gondii_GT1 | gene_product=hypothetical protein | transcript_product=hypothetical protein | location=TGGT1_chrX:6716950-6719044(+) | protein_length=502 | sequence_SO=chromosome | SO=protein_coding_gene | is_pseudo=false	969896	26213.4
108_1	TGGT1_274060-t26_1-p1	7.62764	NA	35049.2	EEGLFGLWR;EGIMSLYTGYPTYYVR;ELLEPTFGK	1;1;1	3	3	0.1053	19234;36165;16553	| transcript=TGGT1_274060-t26_1 | gene=TGGT1_274060 | organism=Toxoplasma_gondii_GT1 | gene_product=2-oxoglutarate/malate translocase OMT | transcript_product=2-oxoglutarate/malate translocase OMT | location=TGGT1_chrVIII:3043521-3046134(+) | protein_length=323 | sequence_SO=chromosome | SO=protein_coding_gene | is_pseudo=false	8.18102e+06	389572
87_1	TGGT1_288840-t26_1-p1	8.8201	NA	70769	DLLLWLGK;GTQELTLILEQK;LQEVVNPTK	1;1;1	3	3	0.0448	14087;27613;16334	| transcript=TGGT1_288840-t26_1 | gene=TGGT1_288840 | organism=Toxoplasma_gondii_GT1 | gene_product=hypothetical protein | transcript_product=hypothetical protein | location=TGGT1_chrIX:2574137-2576083(+) | protein_length=648 | sequence_SO=chromosome | SO=protein_coding_gene | is_pseudo=false	1.83143e+06	63152.9
313_1	TGGT1_258870B-t26_1-p1	7.80406	NA	52078.7	ERPHGILR;EVDEGEELLHFADVEYPTSISR;GTVVSVPASWLIVK;SLAEEPLDGQQAAAR;WMDWASGR	1;0;1;0;1	3	3	0.1419	14809;40659;29760;31882;15760	| transcript=TGGT1_258870B-t26_1 | gene=TGGT1_258870B | organism=Toxoplasma_gondii_GT1 | gene_product=hypothetical protein | transcript_product=hypothetical protein | location=TGGT1_chrVIIb:3077592-3081353(-) | protein_length=472 | sequence_SO=chromosome | SO=protein_coding_gene | is_pseudo=false	7.19582e+06	266512
105_1	TGGT1_214220-t26_1-p1	10.6508	NA	23399.1	EQIMSYVDSSVTDK;GTVPSDWTR;LTFWLVGGTDTTPPPVPVPAK	1;1;1	3	3	0.2075	32544;16069;39014	| transcript=TGGT1_214220-t26_1 | gene=TGGT1_214220 | organism=Toxoplasma_gondii_GT1 | gene_product=hypothetical protein | transcript_product=hypothetical protein | location=TGGT1_chrX:6010193-6012510(+) | protein_length=212 | sequence_SO=chromosome | SO=protein_coding_gene | is_pseudo=false	3.18267e+06	244821
242_1	TGGT1_236040-t26_1-p1	8.8553	NA	46930.4	FDSIGVENTEANR;GILAADESTGTIK;VLAAVFK	1;1;1	3	3	0.0762	29655;24895;6648	| transcript=TGGT1_236040-t26_1 | gene=TGGT1_236040 | organism=Toxoplasma_gondii_GT1 | gene_product=fructose-1,6-bisphosphate aldolase | transcript_product=fructose-1,6-bisphosphate aldolase | location=TGGT1_chrX:5139351-5141389(+) | protein_length=433 | sequence_SO=chromosome | SO=protein_coding_gene | is_pseudo=false	1.35719e+06	43780.2
288_1	TGGT1_279420-t26_1-p1	10.3708	NA	144884	GMASVLQIVEHGR;LYPWNPEAR;MPTEEEISVSAAGR	1;1;1	3	4	0.0271	28235;28234;20597;30257	| transcript=TGGT1_279420-t26_1 | gene=TGGT1_279420 | organism=Toxoplasma_gondii_GT1 | gene_product=hypothetical protein | transcript_product=hypothetical protein | location=TGGT1_chrIX:26421-30410(+) | protein_length=1329 | sequence_SO=chromosome | SO=protein_coding_gene | is_pseudo=false	2.22625e+06	29683.3
166_1	TGGT1_258410-t26_1-p1	7.92629	NA	18832	DQYGHPHTTLDFSR;ELNAPVIVHDR;HPLAQEYFSER	1;1;1	3	3	0.2182	33534;24519;27704	| transcript=TGGT1_258410-t26_1 | gene=TGGT1_258410 | organism=Toxoplasma_gondii_GT1 | gene_product=photosensitized INA-labeled protein PHIL1 | transcript_product=photosensitized INA-labeled protein PHIL1 | location=TGGT1_chrVIIb:3400417-3400914(+) | protein_length=165 | sequence_SO=chromosome | SO=protein_coding_gene | is_pseudo=false	4.16068e+06	520085
4_1	TGGT1_267500-t26_1-p1	8.40253	NA	25680.8	HYPEHLSGFAAIWNADPDLEK;QGVVEFFR;VHAQVQQLFAR	1;1;1	3	4	0.1739	40115;14929;25539;25540	| transcript=TGGT1_267500-t26_1 | gene=TGGT1_267500 | organism=Toxoplasma_gondii_GT1 | gene_product=hypothetical protein | transcript_product=hypothetical protein | location=TGGT1_chrIX:444584-445921(+) | protein_length=230 | sequence_SO=chromosome | SO=protein_coding_gene | is_pseudo=false	1.68463e+06	168463
39_1	TGGT1_276140-t26_1-p1	8.7862	NA	61704.9	DAVLLIFANK;MLNEDELR;NISFTVWDVGGQDK	1;1;1	3	3	0.0581	19141;16089;32009	| transcript=TGGT1_276140-t26_1 | gene=TGGT1_276140 | organism=Toxoplasma_gondii_GT1 | gene_product=ADP ribosylation factor ARF1 | transcript_product=ADP ribosylation factor ARF1 | location=TGGT1_chrIII:108590-111506(-) | protein_length=551 | sequence_SO=chromosome | SO=protein_coding_gene | is_pseudo=false	1.84009e+06	47181.8
418_1	TGGT1_272290-t26_1-p1	10.7413	NA	49956.7	ENNPVVFFEHVLTYNIK;QLGPEHSQR;YTSGGAFDVPVVIR	1;1;1	3	4	0.0851	37914;37915;16577;30362	| transcript=TGGT1_272290-t26_1 | gene=TGGT1_272290 | organism=Toxoplasma_gondii_GT1 | gene_product=pyruvate dehydrogenase complex subunit PD-HE1Beta | transcript_product=pyruvate dehydrogenase complex subunit PD-HE1Beta | location=TGGT1_chrVIII:4082747-4086568(+) | protein_length=470 | sequence_SO=chromosome | SO=protein_coding_gene | is_pseudo=false	1.4109e+06	88181.2
333_1	TGGT1_299050-t26_1-p1	10.0393	NA	22254.8	EQEQAVEKPSVEGVK;FVLDLLR;NLDVDNLVIEHIQVNR	1;1;1	3	5	0.1949	33324;33323;11268;35961;35962	| transcript=TGGT1_299050-t26_1 | gene=TGGT1_299050 | organism=Toxoplasma_gondii_GT1 | gene_product=ribosomal protein RPL17 | transcript_product=ribosomal protein RPL17 | location=TGGT1_chrIII:2205438-2207707(-) | protein_length=195 | sequence_SO=chromosome | SO=protein_coding_gene | is_pseudo=false	958440	87130.9
204_1	TGGT1_245432-t26_1-p1	7.60681	NA	46038.6	HSDLVDSFR;LGVQAGSVLESHR;YEEETIR	1;1;1	3	4	0.0706	18036;27157;27158;13462	| transcript=TGGT1_245432-t26_1 | gene=TGGT1_245432 | organism=Toxoplasma_gondii_GT1 | gene_product=hypothetical protein | transcript_product=hypothetical protein | location=TGGT1_chrXII:2190528-2192456(-) | protein_length=411 | sequence_SO=chromosome | SO=protein_coding_gene | is_pseudo=false	1.32781e+07	577310
17_4	TGGT1_277270-t26_1-p1	8.39886	NA	95721.5	DFHEWYR;EFCSSEVIIR;ENSIDPTKPLAER;HLINNPSPAHGYK;HMAAGENQPSFIK;LGEDPAR;LLFQYVPQMHEGAK;LPLPANIEAASSGFESVDQVFR;SDFSGDVEELAEAAR;TDGPVIQLPNAR;VVLEEWLDTYAGK	1;0;0;1;0;1;0;0;0;0;0	3	7	0.1613	17171;17172;23782;30133;30113;30134;29572;29614;29573;29574;29123;29532;29126;29125;6948;33573;33572;33376;39896;39895;32446;32445;25064;31233	| transcript=TGGT1_277270-t26_1 | gene=TGGT1_277270 | organism=Toxoplasma_gondii_GT1 | gene_product=NTPase II | transcript_product=NTPase II | location=AAQM03000418:1-4939(+) | protein_length=862 | sequence_SO=contig | SO=protein_coding_gene | is_pseudo=false	1.64426e+07	328852
368_1	TGGT1_237180-t26_1-p1	7.11975	NA	29165.1	ASAAFVDMWR;ELVQQLVNR;QQLAFEYHQLER	1;1;1	3	3	0.1216	20866;18956;31963	| transcript=TGGT1_237180-t26_1 | gene=TGGT1_237180 | organism=Toxoplasma_gondii_GT1 | gene_product=hypothetical protein | transcript_product=hypothetical protein | location=TGGT1_chrX:5659103-5659870(-) | protein_length=255 | sequence_SO=chromosome | SO=protein_coding_gene | is_pseudo=false	1.01422e+06	59659.8
538_1	TGGT1_244700-t26_1-p1	7.08982	NA	228835	IPDAPASEPR;TAVSLDTDEQEEK;VISYGEEGEISR	1;1;1	3	3	0.0166	17182;29966;26785	| transcript=TGGT1_244700-t26_1 | gene=TGGT1_244700 | organism=Toxoplasma_gondii_GT1 | gene_product=NAD(+)/NADH kinase domain-containing protein | transcript_product=NAD(+)/NADH kinase domain-containing protein | location=TGGT1_chrVI:3371487-3383046(+) | protein_length=2109 | sequence_SO=chromosome | SO=protein_coding_gene | is_pseudo=false	1.86833e+06	15314.2
78_1	TGGT1_236890-t26_1-p1	7.75625	NA	24551.6	QSNDADGEGEVDTGVAGR;QYIHLDALNEDVEPEIK;VHETVTNFLYR	1;1;1	3	3	0.211	34812;37503;27763	| transcript=TGGT1_236890-t26_1 | gene=TGGT1_236890 | organism=Toxoplasma_gondii_GT1 | gene_product=hypothetical protein | transcript_product=hypothetical protein | location=TGGT1_chrX:5457347-5458367(-) | protein_length=218 | sequence_SO=chromosome | SO=protein_coding_gene | is_pseudo=false	596022	42573
323_1	TGGT1_232600-t26_1-p1	8.5872	NA	70711.6	EELAELLSK;FPALTIR;SAFQAGGIVGLAEQYK	1;1;1	3	3	0.0481	16481;9132;33048	| transcript=TGGT1_232600-t26_1 | gene=TGGT1_232600 | organism=Toxoplasma_gondii_GT1 | gene_product=phospholipase, patatin family protein | transcript_product=phospholipase, patatin family protein | location=TGGT1_chrVIII:2182196-2184854(+) | protein_length=665 | sequence_SO=chromosome | SO=protein_coding_gene | is_pseudo=false	4.24135e+07	1.36818e+06
131_1	TGGT1_318525-t26_1-p1	9.28496	NA	127845	GAGGADAAETQDAEK;LVQAVEEALK;TSPGPASPASGSGR	1;1;1	3	3	0.033	28094;18991;23416	| transcript=TGGT1_318525-t26_1 | gene=TGGT1_318525 | organism=Toxoplasma_gondii_GT1 | gene_product=hypothetical protein | transcript_product=hypothetical protein | location=TGGT1_chrIV:1192489-1200329(-) | protein_length=1182 | sequence_SO=chromosome | SO=protein_coding_gene | is_pseudo=false	262271	3642.65
381_1	TGGT1_219250-t26_1-p1	4.36653	NA	89387	LIEFDMFR;VIAFLVAQNDK	1;1	2	2	0.0231	17835;23100	| transcript=TGGT1_219250-t26_1 | gene=TGGT1_219250 | organism=Toxoplasma_gondii_GT1 | gene_product=acetyltransferase, GNAT family protein | transcript_product=acetyltransferase, GNAT family protein | location=TGGT1_chrXII:974892-980292(-) | protein_length=823 | sequence_SO=chromosome | SO=protein_coding_gene | is_pseudo=false	342082	9245.47
59_1	TGGT1_410360-t26_1-p1	5.62954	NA	38055.5	AQRPQDPEPPAPR;FFGPSHHFGGFTPLYDPAPDK;FFGPSHHFGGFTPLYDPAPDKR;HSSESLFPR;LTPEELSQHSQR;LVELDTGVASPVFAR;NVQAPAGVADASQEAGDVVEER;VATVDAGANALFIGGGGLNGQFAK	1;0;0;0;1;0;0;0	2	4	0.3305	29817;29815;39826;39825;39824;40478;40477;40476;17413;17415;28969;28970;32135;39177;39178;39176;39429;39417;39427;39428;39418;39426	| transcript=TGGT1_410360-t26_1 | gene=TGGT1_410360 | organism=Toxoplasma_gondii_GT1 | gene_product=putative transmembrane protein | transcript_product=putative transmembrane protein | location=TGGT1_chrII:71310-72374(+) | protein_length=354 | sequence_SO=chromosome | SO=protein_coding_gene | is_pseudo=false	1.94259e+07	1.38757e+06
59_5	TGGT1_410370-t26_1-p1	5.03326	NA	47709.4	ANAAAVEAAITR;AQPPQEPEPPTRPR;ATMLGIVGAVSEYNK;HSSESLFPR;IPLTATELSAESQEIQER;LFIGGGGMNGEFANTIIEEAR;LPLLGAGHFR;NVQAPAGVADASQEAGDVVEER;QHGFTPLYDPSPSK;RPGTLVEIDSGR;TPWGEVKPVEAIR;VATVDAGTNR;VELQFMYEPTDAAFR	0;0;0;0;0;1;0;0;0;1;0;0;0	2	2	0.4253	21017;32518;31817;31818;17413;17415;37372;37371;39052;18273;18274;18271;18272;39177;39178;39176;32130;32129;25638;30391;15616;35225	| transcript=TGGT1_410370-t26_1 | gene=TGGT1_410370 | organism=Toxoplasma_gondii_GT1 | gene_product=putative transmembrane protein | transcript_product=putative transmembrane protein | location=AAQM03000265:733-2584(+) | protein_length=435 | sequence_SO=contig | SO=protein_coding_gene | is_pseudo=false	1.05251e+06	47841.2
59_4	TGGT1_279100-t26_1-p1	6.70839	NA	47964.5	ANAAAVEAAITR;AQPPQEPEPPTR;ATMLGIVGAVSEYNK;HSSESLFPR;IPLTATELSAESQEIQER;LPLLGAGHFR;NVQAPAGVADASQEAGDVVEER;QDGFTPLYDPSPSK;QPGTLVEIDSGR;SFAYVAIVPNTVWDESETGK;TPWGEVKPVEAIR;VELQFMYEPTDAAFR	0;1;0;0;0;0;0;1;0;0;0;0	2	2	0.3954	21017;27012;31817;31818;17413;17415;37372;37371;18273;18274;18271;18272;39177;39178;39176;31788;24793;39184;30391;35225	| transcript=TGGT1_279100-t26_1 | gene=TGGT1_279100 | organism=Toxoplasma_gondii_GT1 | gene_product=hypothetical protein | transcript_product=hypothetical protein | location=AAQM03000427:32-1883(+) | protein_length=435 | sequence_SO=contig | SO=protein_coding_gene | is_pseudo=false	1.11129e+07	505130
535_1	TGGT1_236210-t26_1-p1	5.53898	NA	56879.7	MPLAEFLK;TQLLGHLDSTTAVAEDIGR	1;1	2	2	0.053	13791;37191	| transcript=TGGT1_236210-t26_1 | gene=TGGT1_236210 | organism=Toxoplasma_gondii_GT1 | gene_product=putative peptidase M16 family potein | transcript_product=putative peptidase M16 family potein | location=TGGT1_chrX:5216353-5222014(+) | protein_length=509 | sequence_SO=chromosome | SO=protein_coding_gene | is_pseudo=false	194196	6696.4
349_1	TGGT1_269920-t26_1-p1	5.71309	NA	108006	GIDATWILLPER;NLEAGDLLHR	1;1	2	2	0.0227	27906;20339	| transcript=TGGT1_269920-t26_1 | gene=TGGT1_269920 | organism=Toxoplasma_gondii_GT1 | gene_product=phosphatidylserine decarboxylase | transcript_product=phosphatidylserine decarboxylase | location=TGGT1_chrVIII:5534744-5543165(-) | protein_length=968 | sequence_SO=chromosome | SO=protein_coding_gene | is_pseudo=false	370865	6285.85
22_1	TGGT1_273560-t26_1-p1	4.58749	NA	181343	DLTDDEER;EVYIPWR	1;1	2	2	0.0091	15271;14250	| transcript=TGGT1_273560-t26_1 | gene=TGGT1_273560 | organism=Toxoplasma_gondii_GT1 | gene_product=putative kinesin heavy chain | transcript_product=putative kinesin heavy chain | location=TGGT1_chrVIII:3381230-3400326(-) | protein_length=1641 | sequence_SO=chromosome | SO=protein_coding_gene | is_pseudo=false	321415	3313.56
383_1	TGGT1_219270-t26_1-p1	7.88479	NA	43005	GEEHTPIIHFLTTK;QGTGYMVGHHTMSSTMGGAAPAVFVDEDAEPSPR	1;1	2	7	0.1234	32866;32864;32865;32868;42760;42762;42761	| transcript=TGGT1_219270-t26_1 | gene=TGGT1_219270 | organism=Toxoplasma_gondii_GT1 | gene_product=multi-pass transmembrane protein | transcript_product=multi-pass transmembrane protein | location=TGGT1_chrXII:948336-949904(+) | protein_length=389 | sequence_SO=chromosome | SO=protein_coding_gene | is_pseudo=false	4.64719e+06	580899
405_1	TGGT1_290660-t26_1-p1	4.94751	NA	48322.5	LNELVVK;YGGDDVEK	1;1	2	2	0.0336	8980;11470	| transcript=TGGT1_290660-t26_1 | gene=TGGT1_290660 | organism=Toxoplasma_gondii_GT1 | gene_product=RNA recognition motif-containing protein | transcript_product=RNA recognition motif-containing protein | location=TGGT1_chrIX:3628759-3632147(-) | protein_length=446 | sequence_SO=chromosome | SO=protein_coding_gene | is_pseudo=false	411289	24193.5
70_1	TGGT1_221620-t26_1-p1	7.88479	NA	50005	AGPFGQLFRPDNFVFGQTGAGNNWAK;AILMDLEPGTMDSVR;ALTVPELTQQMFDAK;EVDEQMLNVQNK;FPGQLNSDLR;GHYTEGAELIDSVLDVVR;IMETFSVFPSPK;INVFYNEATGGR;KLAVNLIPFPR;LAVNLIPFPR;LHFFLIGFAPLTSR;MSVTFVGNSTAIQEMFK;MSVTFVGNSTAIQEMFKR;NSSYFVEWIPNNMK;VSEQFTAMFR	0;0;1;0;0;0;0;0;0;0;0;0;0;0;1	2	4	0.4165	41745;41740;41739;41743;33186;33408;33607;33405;33783;33991;33784;29914;29549;20632;20631;20658;20629;36847;36848;36849;27862;26841;26881;24679;24678;20443;20405;20406;20404;20403;32812;36098;37715;34275;34445;34264;34274;34263;23514	| transcript=TGGT1_221620-t26_1 | gene=TGGT1_221620 | organism=Toxoplasma_gondii_GT1 | gene_product=putative beta-tubulin | transcript_product=putative beta-tubulin | location=TGGT1_chrII:472166-474503(-) | protein_length=449 | sequence_SO=chromosome | SO=protein_coding_gene | is_pseudo=false	4.57484e+06	217850
456_1	TGGT1_231070-t26_1-p1	4.69248	NA	141390	AAGTFVGNPDADR;DVVFGSSFVSGR	1;1	2	2	0.019	25346;24298	| transcript=TGGT1_231070-t26_1 | gene=TGGT1_231070 | organism=Toxoplasma_gondii_GT1 | gene_product=protein kinase | transcript_product=protein kinase | location=TGGT1_chrVIII:1218431-1222387(+) | protein_length=1318 | sequence_SO=chromosome | SO=protein_coding_gene | is_pseudo=false	201727	2654.3
454_1	TGGT1_218410-t26_1-p1	4.93779	NA	34135.8	GQIEIQNEVHLIK;VLVVEADHVGSK	1;1	2	2	0.0796	31198;24177	| transcript=TGGT1_218410-t26_1 | gene=TGGT1_218410 | organism=Toxoplasma_gondii_GT1 | gene_product=ribosomal protein RPP0 | transcript_product=ribosomal protein RPP0 | location=TGGT1_chrXII:1471598-1473146(+) | protein_length=314 | sequence_SO=chromosome | SO=protein_coding_gene | is_pseudo=false	0	0
54_1	TGGT1_232780-t26_1-p1	5.53198	NA	77612.8	QSAALLPVFVK;SGPEAGFHTDR	1;1	2	2	0.0309	21544;21551	| transcript=TGGT1_232780-t26_1 | gene=TGGT1_232780 | organism=Toxoplasma_gondii_GT1 | gene_product=hypothetical protein | transcript_product=hypothetical protein | location=TGGT1_chrVIII:2255308-2260311(-) | protein_length=713 | sequence_SO=chromosome | SO=protein_coding_gene | is_pseudo=false	237323	6414.14
401_1	TGGT1_218560-t26_1-p1	5.25991	NA	364964	IGYPVMIK;LGGIPVGVVAVETR	1;1	2	2	0.0065	13380;27504	| transcript=TGGT1_218560-t26_1 | gene=TGGT1_218560 | organism=Toxoplasma_gondii_GT1 | gene_product=acetyl-coA carboxylase ACC2 | transcript_product=acetyl-coA carboxylase ACC2 | location=TGGT1_chrXII:1367542-1396474(-) | protein_length=3400 | sequence_SO=chromosome | SO=protein_coding_gene | is_pseudo=false	248828	1446.67
132_1	TGGT1_251870-t26_1-p1	5.54598	NA	12566.8	AESYSSYIFK;LVLPGELAK	1;1	2	2	0.1652	22270;13480	| transcript=TGGT1_251870-t26_1 | gene=TGGT1_251870 | organism=Toxoplasma_gondii_GT1 | gene_product=histone H2Bb | transcript_product=histone H2Bb | location=TGGT1_chrXII:5555742-5556089(+) | protein_length=115 | sequence_SO=chromosome | SO=protein_coding_gene | is_pseudo=false	5.21166e+06	651458
363_1	TGGT1_202620-t26_1-p1	6.79894	NA	36073.5	DLEQGSTGPDYNVYYPR;LISSMEELGR	1;1	2	2	0.0816	36858;20243	| transcript=TGGT1_202620-t26_1 | gene=TGGT1_202620 | organism=Toxoplasma_gondii_GT1 | gene_product=hypothetical protein | transcript_product=hypothetical protein | location=TGGT1_chrVIIa:3063678-3064673(-) | protein_length=331 | sequence_SO=chromosome | SO=protein_coding_gene | is_pseudo=false	1.88529e+06	209477
134_1	TGGT1_256770-t26_1-p1	6.57301	NA	45097	LLVLDEADEMLNR;QFFVAVER	1;1	2	2	0.0532	31399;15382	| transcript=TGGT1_256770-t26_1 | gene=TGGT1_256770 | organism=Toxoplasma_gondii_GT1 | gene_product=putative eukaryotic translation initiation factor 4A, isoform 3 | transcript_product=putative eukaryotic translation initiation factor 4A, isoform 3 | location=TGGT1_chrVIIb:4408455-4411451(+) | protein_length=395 | sequence_SO=chromosome | SO=protein_coding_gene | is_pseudo=false	376616	14485.2
519_1	TGGT1_255690-t26_1-p1	4.79836	NA	56240	FTTLLTR;IGHGYDLHR	1;1	2	2	0.0303	10405;17734	| transcript=TGGT1_255690-t26_1 | gene=TGGT1_255690 | organism=Toxoplasma_gondii_GT1 | gene_product=2-C-methyl-D-erythritol 2,4-cyclodiphosphate synthase domain-containing protein | transcript_product=2-C-methyl-D-erythritol 2,4-cyclodiphosphate synthase domain-containing protein | location=TGGT1_chrVIIb:4641251-4643707(-) | protein_length=528 | sequence_SO=chromosome | SO=protein_coding_gene | i…	311464	10740.2
11_1	TGGT1_272660-t26_1-p1	5.48716	NA	28019.4	GLDFPLSFR;HGVVVSSPEK	1;1	2	2	0.0736	17155;16726	| transcript=TGGT1_272660-t26_1 | gene=TGGT1_272660 | organism=Toxoplasma_gondii_GT1 | gene_product=hypothetical protein | transcript_product=hypothetical protein | location=TGGT1_chrVIII:3808733-3810272(+) | protein_length=258 | sequence_SO=chromosome | SO=protein_coding_gene | is_pseudo=false	284948	20353.4
517_1	TGGT1_258950-t26_1-p1	5.11663	NA	70274.9	DSLHTLQQK;LAAGPGGVVGEIR	1;1	2	2	0.0341	17814;22315	| transcript=TGGT1_258950-t26_1 | gene=TGGT1_258950 | organism=Toxoplasma_gondii_GT1 | gene_product=lectin family protein | transcript_product=lectin family protein | location=TGGT1_chrVIIb:3040792-3044811(+) | protein_length=646 | sequence_SO=chromosome | SO=protein_coding_gene | is_pseudo=false	143107	4209.03
138_1	TGGT1_313010-t26_1-p1	4.77562	NA	53427.3	ILDLANK;YIQGLILVPTR	1;1	2	2	0.0379	7986;24829	| transcript=TGGT1_313010-t26_1 | gene=TGGT1_313010 | organism=Toxoplasma_gondii_GT1 | gene_product=DEAD (Asp-Glu-Ala-Asp) box polypeptide DDX6 | transcript_product=DEAD (Asp-Glu-Ala-Asp) box polypeptide DDX6 | location=TGGT1_chrXI:2995385-2998767(-) | protein_length=475 | sequence_SO=chromosome | SO=protein_coding_gene | is_pseudo=false	204176	6805.85
[truncated: 284 more rows]

## Sheet: Trx4-TurboID_3
Group_ID	Protein_ID	Protein_Qscore	Protein_FDR	Protein_Mass	PeptideSeqs	PepIsUnique	Unique_Peptide_Num	Unique_Spectra_Num	Coverage	Peptide_Query	Description	Abundance	iBAQ
[truncated: 616 more rows]

## Sheet: RH_1
Group_ID	Protein_ID	Protein_Qscore	Protein_FDR	Protein_Mass	PeptideSeqs	PepIsUnique	Unique_Peptide_Num	Unique_Spectra_Num	Coverage	Peptide_Query	Description	Abundance	iBAQ
[truncated: 504 more rows]

[truncated: 2 more sheets: RH_2, RH_3]
